# Supplementary material for: Screening of disorders associated with osteosarcoma by integrated network analysis
Source: Biosci Rep. 2019 May 21;39(5):BSR20190235. doi: 10.1042/BSR20190235 (PMC6527930; doi:10.1042/BSR20190235)
Supplement: Supplementary file 1 [file bsr20190235_Supp1.xlsx]

## Sheet: common
Table S1.Intersection differential gene
HIST1H1A
ID3
DHRS2
KIF20A
HTR2A
HIST1H4C
LMNB1
DRD1
AURKB
KIAA0841
MKI67
MMP7
HIST1H4L
IL21R
CABP7
CKAP2L
PLK1
CDC25C
COL1A1
DEPDC1
CDKN3
SPC25
HMMR
KIFC1
TOP2A
SHCBP1
FAM83D
KIF15
BUB1B
DLG7
SPAG5
KIF2C
RRM2
NDC80
ASPM
LGI2
C9orf140
KIF11
LOC339260
CDCA2
NUSAP1
CENPI
DCBLD1
BIRC5
BUB1
CDC20
DCLK3
C15orf42
PSRC1
HMG4L
NCAPD2
SMAD6
EXO1
CDCA3
NMU
C6orf26
GTSE1
CH25H
KIF4A
TACC3
CDCA8
FAM111B
CCNA2
CENPA
MYBL2
TPX2
C18orf24
HIST2H3C
PBK
CIT
C13orf3
SAMD11
TTK
FLRT1
MND1
EDN2
CCNF
OIP5
CCNB1
CENPF
EYA2
NUF2
NEIL3
HIST1H4B
PLEKHK1
C2orf48
CDC2
UBE2C
C13orf34
KIF22
C3orf41
BMP4
BLM
NCAPG
RNF165
CDKN2C
EFEMP1
SMC4
FAM72D
CDT1
SGOL2
RHOBTB3
HMGN2
HAPLN1
FNDC5
CENPE
UCP2
MYB
TTPA
TRMT5
PRC1
KIF14
PRICKLE2
PLK4
STARD8
FAM72A
MBOAT1
MAD2L1
PLCE1
BRIP1
TRIP13
FGFR2
DCC1
PRR11
SMAD9
AURKA
SPC24
ADAMTSL3
CLSPN
NCAPH
ARHGAP11A
ZWINT
SKP2
MELK
TIMELESS
KIF18A
MYO10
CEP55
HMGB3
ZNF503
ASF1B
RBL1
CRIP2
GINS2
PCYOX1L
GLI2
XRCC2
LOC391247
RFC5
GSG2
E2F8
C6orf173
NRGN
IL22RA1
CFD
HIST2H2AC
NUDT1
ANKRD20B
FOXM1
PRIM1
SESTD1
HMGB2
CDCA7
ATP6V1G3
DEPDC1B
GDF10
ANP32E
PITX1
RAD54L
BRCA1
CENPM
FANCD2
MNS1
ESCO2
USP13
CHAF1B
NCAPD3
IGKV2-24
STIL
HIST1H2AI
CDC25B
CHST6
H1FX
CENPO
TRAIP
ZNF287
UBXD7
EME1
UBTF
ID1
RUNX3
MCM2
SEMA3E
BARD1
CENPN
CENPK
TCF19
WDR76
PCDHGA4
SUV39H1
TMEM42
PTTG2
CENPH
UBE2S
TIAM2
POLD2
CDCA5
ANLN
C14orf80
PTTG1
CLEC1B
WDHD1
TCF15
HOXA11
CA12
NEK2
KNTC1
TUBA3C
SMC1A
MCM5
H2AFX
CEP152
PKMYT1
RAB7B
CALML4
GPSM2
POLQ
ANKRD25
C9orf100
CXXC5
CYP24A1
IGF2BP1
CSE1L
RBP4
MCM10
MB
MPHOSPH9
ESPL1
RFWD3
UBE2T
ARSI
DTL
ATAD5
CENPJ
G6PD
FLJ42393
ZNF695
BAHCC1
RPRML
CCNE2
MXD3
FAM110A
KIF23
RACGAP1P
TK1
CCDC8
CCDC18
SMCHD1
ZNF519
FEN1
FGFR3
DIP2C
GPR19
CCDC138
CCNB2
GAS1
BLMH
SNORA56
C17orf83
PTTG3
MPP2
ANP32A
TOR3A
CCDC109B
ENC1
DBF4
SCARA3
KRT75
USP47
MT1M
CAPSL
C12orf32
MCM4
ACADL
ZNF443
MASTL
MCM6
NDE1
CORO1A
TMEM37
TBX22
WNT10B
RAD51AP1
CPM
ENPP1
PLCXD1
DHFR
TROAP
PRSS23
H19
TUBA3D
C1orf112
DNMT3B
PDE7A
FANCG
DCPS
LAG3
PPP2R5D
SUSD5
ZNF430
NUP37
CX3CL1
PITX2
ANP32B
CD1D
CCDC74B
CABYR
HAND2
CDC6
CENPP
C16orf59
HTRA3
TNFRSF13C
CAMKK1
HOXC8
SFXN2
H2AFV
HIST1H4A
CD247
CDC25A
PIF1
SLC7A3
SALL4
RRM1
MCM7
SLC25A10
HYLS1
DSCC1
MOV10
C17orf53
EFHD1
CDCA4
RACGAP1
FAM46B
CLEC12B
LOC728688
TMPO
SOX12
ARID2
DMN
SEMA3F
THBS1
RDM1
E2F2
FBXO5
EXOSC9
ANP32C
NFIC
ARID1A
WDR62
TMEM97
ATP2B3
BRCA2
LOX
PPIH
B4GALNT1
TTLL2
CYP4F22
HELLS
DUSP2
PLEKHG1
C6orf167
LCTL
TERT
DKFZP586H2123
GINS4
C20orf186
HOMER2
LOC389842
LMO4
MUSTN1
FANCB
OR4N4
ALMS1
POLD3
RGS3
CCDC99
SLC2A4RG
PXMP4
UCHL5IP
ZNF273
RFC2
ZFP14
CA9
C5orf34
TRIM6
PHF19
ROGDI
TRPA1
FAM33A
UNC84B
ZNF678
WDR34
GINS1
RFC3
PDAP1
C16orf33
ANP32D
LOC441887
LRRC62
KIAA0922
LANCL2
SMARCB1
CKAP5
SUPT16H
ZNF675
RFC4
CYP2S1
PCDHAC2
TUBA1A
PCDHGB2
PMP22
ANKRD32
SNORD36B
BCL2L12
ZNF367
TUBB3
FANCI
KIAA0319
ADAMTSL2
C18orf54
ATAD2
NES
RPS26P11
CHAF1A
KIAA1333
TUBA1C
LRTM2
E2F1
MEIS1
LOC124865
CNTNAP2
NET1
FANCA
C6orf118
HMG2L1
DLEU2L
STMN1
LOC728376
HCFC1
SASS6
RAD51
CLN6
SMURF2
KRT83
C19orf48
GABPAP
SAMD1
REEP4
CHTF18
HSPB7
CARHSP1
CEP78
SNORA57
CCDC21
DNMT1
ZNF681
CDC7
C17orf74
C15orf23
IPP
NAALAD2
CCDC111
ZNF513
TRIM59
POLA1
MYLK2
POLA2
SERPINH1
TUBG2
RNASEH2A
C10orf6
SLC7A11
RAD54B
NEDD9
KIF24
AACSL
FAM20C
CCDC80
PRPF19
C12orf59
ZWILCH
TUBB
GJA1
DNA2L
SCARNA20
TCF7L2
PSMC3IP
ITGB1BP2
TREX1
DLSTP
SLC16A14
CTF8
GAS2L3
C20orf191
EXOSC8
FAM81A
NUP85
POLR3K
EZH2
DTYMK
TPM1
APOBEC3B
P4HA3
PEG10
NASP
DNAJC9
ACAN
HIRIP3
ATOH8
BAIAP2L1
SNRPB
SLITRK2
NY-REN-7
GRK6
CCDC71
SOAT2
DARS2
ADAMTS3
RBM10
NRF1
GPR55
MOSC1
SNORA67
RHOBTB1
LAMC1
TOPBP1
PDXP
CHEK1
KPNA2
KIAA0406
PSIP1
NSMCE4A
GALNT2
CHEK2
BCOR
STIM2
ACTG2
KIAA0586
TOE1
SNRPA
PTBP1
DSN1
RAD9A
RPA1
RECQL4
GINS3
RPA3
PHF17
DNM1
DAND5
ZDHHC12
FASN
CSPG5
SAE1
ZNF429
JAG2
PCBD2
NRM
SFRS4
ZNF618
PASK
C10orf119
RPL39L
TNS3
GMNN
FCHO1
TGFB3
EXOD1
HIST1H2BJ
MRPL12
EBP
ZNF283
KIAA0101
ABCC6P1
IVNS1ABP
ZNF488
IDH2
UHRF1
USP5
HOXA10
NUP62CL
SUOX
SUV39H2
VASN
LIG1
GNB3
KRT81
TMEM2
SMARCA4
BCL9
EIF5A
LDHA
TYMS
PDSS1
NIF3L1
KIF18B
NOG
SLC7A5
IMMP1L
GUSBP1
CCDC74A
H2AFY
LOC541473
C10orf114
FAM111A
TOX2
LRRC15
DEPDC7
CCDC34
SYNCRIP
TAF4
SLC43A2
TUBB8
HIST2H2AB
SOCS3
TRIM14
TTTY13
TUBG1
ZNF415
PTPRJ
RBM14
VANGL1
CEP192
RIC8B
TUBA4A
SNORD27
PHIP
NAGA
B3GNTL1
ADRA2B
C22orf30
FAM13A1OS
PCDHGC3
MYOCD
MSH3
CKS1B
PBX3
C10orf38
NHN1
FN3KRP
TOMM40
IQCC
PARP2
HIST1H4D
ZNF551
ANKH
HIST1H2AB
EDARADD
TRIM28
ATP5B
C3orf47
PRUNE2
ZNF789
TRPV4
SNAI2
FKBP4
AURKAPS1
DIAPH3
RXRA
CCDC14
KIAA0232
UBAP2
PRMT7
ABLIM1
SBSN
C19orf40
SLCO2A1
KRTCAP3
RAD18
CDR2
DCK
C14orf106
SORD
DUT
MTBP
PYCRL
CENPL
SNORD18C
SETD1B
LYPD6
INSIG1
PFKP
CALM3
PRPS1
NF2
KATNAL1
TFDP3
KIAA1731
PBX4
PA2G4
SMC2
LOR
DLST
ORC6L
GOPC
HN1
COQ3
VRK1
SLC4A8
MCM8
PPP5C
ZNF441
MLKL
PGRMC1
C14orf37
SNORA2A
PPARGC1B
PRPF8
EMP2
GPR162
MTX3
PKN3
C14orf130
SNORD19B
KCTD15
BNIP1
NUP155
KIRREL
PSMC3
DPY19L2P4
CTPS2
OXGR1
HOXC11
SLC26A2
RANBP1
PCNA
VAPB
MGST1
KCNH3
ALG6
CNN2
INTS7
PTN
PRPS1L1
ZNF738
STIP1
ABHD11
CTSC
SLC25A12
TTF1
HSP90AB3P
TUBA1B
ZBTB9
ZNRF3
WEE1
ARL6IP1
WBP11
TPI1
HSPA14
BAT2
HSP90AB1
MFSD4
ANKRD16
C3orf67
EVL
LSM3
SMAP1L
HPSE
MTHFD1
DHX9
HMX2
CDK5RAP2
PSME3
AAAS
RMI1
CCDC85A
LZTS1
CEP135
TNFRSF8
LIN9
ZNF30
MCRS1
ZNF530
SAC3D1
ANKRD20A2
ASTE1
CCR6
NUP188
MAGED1
LGR4
HOXA13
MEX3A
DAPK2
C20orf27
SV2A
LMNB2
TGFB2
CAMSAP1
DDX11
NAP1L4
RIMS4
PPM1F
ZNF689
SEPHS1
ZNF136
WDR5
SIVA1
MTAP
TTC7A
MDC1
RNF26
FXN
ZNF92
ZIC3
PGBD1
NFATC2IP
SLBP
ILF3
MATK
NUDT10
CHD5
STX2
IPO9
TTLL4
SRGAP2
B4GALT1
CN5H6.4
RPSAP10
KHSRP
HOXA2
NLRP12
CCDC77
EXT1
TUBGCP3
GRWD1
LOC391566
ZNF215
CEP250
DGCR8
CNP
PWP2
SNORA70
SHMT1
SNHG7
C14orf145
C10orf57
PAQR4
TUBB2A
SFXN1
HNRPL
COQ2
NEIL2
GPATCH1
THUMPD3
TUBD1
SNORD30
CHD4
ZNF85
FUS
GYLTL1B
C15orf39
XPO1
RUVBL2
OLR1
FNTB
PSMD13
HNRPA0
IDI1
SORL1
COX8A
KIAA1524
ADAM11
PLAA
SNORA18
VDAC1
CNTFR
SNORA10
ME2
DUSP9
GDPD2
TBCD
ZNF564
CBLN2
MAP3K2
KIF19
ZMYM1
PIGS
SRRM1
BZRAP1
AXIN2
PRKDC
DAG1
C3orf37
PFAS
SNORD36C
PHF5A
ZNF433
PCNT
DCLK2
SNORA48
ZNF682
SSBP3
NOTCH3
RAE1
GABPB2
CYP27B1
NFATC3
CWF19L1
FAM70A
SNORA11D
HAPLN3
PPIL2
SCARNA27
HERC2P4
ZNF799
ASRGL1
IGSF3
C21orf58
ADAMTS2
TMEM19
CD2AP
SNORD28
IRF8
DMC1
ARHGDIG
HMSD
GANAB
NSFL1C
C6orf150
RCCD1
UBAP2L
SARS2
UBQLN4
ACIN1
NOTUM
PFKFB1
MCM3
MYOM3
AHNAK
ZW10
LRP8
TCOF1
HIST1H2BG
TFDP1
GRIN2B
YWHAH
FSTL3
RANBP17
EP400
CABIN1
HIST1H2BK
LOC401127
ANXA2P3
ACOX3
CTCF
PLEKHF2
PIAS4
CPSF3
PMS2L2
C9orf142
EPHB4
MRPL37
RNF130
LRRC37A2
BTBD12
ANAPC7
TIMM10
DPF1
SEMA6B
SSBP4
TUBGCP5
SNORD12C
GNRHR2
RPGRIP1L
C6orf136
CARKL
NUMA1
BAZ1B
ZNF420
GEMIN4
ZNF782
FANCC
CPT2
SMA4
SFRS8
TAGLN2
FAM171A2
PLCB3
NCAPH2
TYRO3
C20orf72
ZNF20
COL5A2
C13orf7
LINGO1
PGAM4
PHTF2
LOC643201
ZNF14
NUDT11
B3GNT4
SP8
FKBP11
POM121C
SIRPA
TMEM149
LYK5
EIF2B3
ZBED1
DONSON
GPATCH8
AMH
C14orf156
POLR2E
CDAN1
PCDHB5
MMP15
TMEM160
IFT122
KIAA1712
NUAK2
ADRA2A
MRC2
CSK
TAF15
ZNF260
KIRREL3
ANKRD37
NUP205
POLR2L
HOXC9
ELAVL1
ZFP62
PIK3R3
DSCR1L2
UACA
PRIMA1
TTC31
TTF2
SMA5
SLC23A2
ACOT7
ZNF544
C3orf31
C19orf61
UBE2J1
C2orf14
NOTCH1
NOL5A
TSC22D1
KBTBD6
CSPG4
C19orf43
ENO1
C9orf80
HAT1
HSPC049
TRPS1
CANT1
BRD9
TNPO3
RBPMS2
SCARNA8
BRI3BP
ZNF281
CUL3
FAM123B
SYNE2
TCP11L1
DFNA5
MTF2
DHRS3
CUEDC1
FBLN5
SUV420H2
SNORA27
RTEL1
EIF4H
AP1GBP1
ST3GAL5
ENSA
YTHDC2
ZNF700
EDG8
LEO1
GNB1
TRIM45
LUC7L
TSKU
PPP1R14B
CADPS2
LCMT2
ZNF280D
EARS2
MKL2
MKS1
PRDX3
TARBP2
SNORD44
POLD1
RFT1
DICER1
ZNF318
AKAP12
FZD2
ABCB8
KLF12
DOCK1
GTF3C2
CKAP4
CALML3
TMEM201
USP37
DNASE1L2
KRT8P22
ADNP
ZNF587
ELAC1
KRT8P14
GEMIN5
PAFAH1B1
SNORD46
SRP68
MRPS5
FSTL1
POFUT1
OSGEP
PHLPPL
ZAR1
NOD1
ITFG2
EHBP1
CCDC123
ADAM23
GNB2
FOXN4
SF3B3
KRT80
USP7
CHRNA10
CSTF2
PRIM2A
THAP3
COL4A1
HIST1H2BM
ZNF184
DHFRL1
NPAT
B4GALT2
ZNF493
CYP26A1
CASP8AP2
ZNF266
C16orf28
PRPF4
RPA2
GSG1L
INCENP
WDR75
PSMD14
ADCY7
CYC1
HIST1H2BD
FTSJ3
CUL1
RCC2
PPIF
EHMT2
RNASEH1
TPM3
ZNF346
MYH10
KDELC2
EXTL3
ATG16L1
PIK3R4
HIST1H2BI
XPO6
HIST1H2BC
ZNF414
PDCD4
TIMM50
LSM4
C20orf102
ACOT11
VCP
TULP3
CCT8
ZNF347
PIN1
XRCC5
C9orf40
ARHGAP19
NCRNA00117
HS6ST1
LNP1
CACYBP
PPP1CB
ABCC1
PLOD1
C4orf8
DNAJB5
PCGF5
DZIP1L
DCLRE1B
RNF138
PSMC5
FANCM
C10orf72
DOT1L
COL5A1
SEMA4C
GLA
DHX15
SNORA6
UMPS
KRT8
NR1D2
CHST4
LHPP
NDUFS4
KRT8P8
TMEM86B
ACAD9
C7orf25
KRT8P24
WDR54
CACNA1H
PTK7
CDC23
BCL2L11
DDX42
STARD7
OR2W3
ADPGK
GGA2
LOC644051
PAPSS2
RGS10
AMOTL1
PREP
ITGA4
ZNF236
CCDC137
INTS5
ACACB
SUZ12
LOC440292
SNX10
PMS2L1
ZIK1
JMJD5
TBCB
NKRF
MPP5
FASTKD2
ST3GAL4
ANKFY1
C12orf65
FAM105A
ERLIN1
PLEKHG3
ONECUT1
PSMA7
SDHA
KPNB1
CCND3
PRPF3
LOC390600
NPLOC4
PQLC1
ZNF691
SPTAN1
NLGN2
MYCBP
AHCTF1
SNORD79
CHD8
RFX5
ATAD3A
FZR1
EXOC6
SLC25A11
LGMN
SMYD4
PMS2L5
PMM2
INSR
RAD23A
C10orf12
AFG3L2
SETD5
PIN1L
NOM1
PCBP4
POLR3B
G3BP1
C9orf114
CERK
ICMT
CDON
PDZK1P1
NAT10
PFDN1
COG4
CLSTN1
C5orf37
CCT7
EED
ZNF765
HRAS
POGZ
C16orf74
PSMD3
IMPDH1
PRR12
COMMD4
NUP93
EDNRA
PPP2R2A
KCNJ8
KIF7
C6orf117
GMPPB
GAS2L1
GNL2
JMJD2D
MAPKAP1
CSNK1G3
CATSPER3
KIAA1143
KBTBD7
LIN7B
NUP210
ZEB1
CREBZF
TMEM118
C15orf17
76P
WBP1
SNORD48
MMACHC
NUP88
C11orf30
ING5
POLH
CTPS
B4GALT5
ZNF230
HSP90AA1
PDZK1
SFRS14
ABHD2
ZNF713
UGT8
GABRG3
FBXL6
AP1M1
THOC3
MPPE1
APOM
C12orf34
PTGES2
NSD1
GNPNAT1
SAFB
RNF4
GPR146
PGAM1
CCNE1
LOC220729
CCDC97
LOC653080
DOLPP1
PMS2
CDK3
SURF6
PSPC1
CD109
LOC400036
NPFF
TRIM17
ENDOGL1
POM121
C2orf44
ADIPOR2
GSTT1
EXOSC10
GSTCD
IWS1
WDR77
LOC728554
CHRNA5
PSMC1
MRPS36
PGK1
PSMD1
ABHD3
NFX1
MTA2
CNTROB
CCDC15
STX12
NAPRT1
DCTN5
MESDC1
SF3B2
DDX55
ZNF566
SPATA6
EMX2
AP2M1
RANBP3
SCARNA18
C11orf24
NUP153
TCHP
RPL12
HUWE1
BACH2
C1orf159
SMPD4
SNORD1A
CAST
ARMC6
TTLL12
BCAT1
DDX19B
METTL3
KIAA2013
NMI
CICK0721Q.1
CELSR2
SNAPC5
SNORA32
ATP2B4
MAN1A2
IL10RB
TRERF1
ZNF202
UBE2L3
LMNA
ALDH4A1
SLC9A8
HEATR6
RASSF5
ILVBL
RCE1
GPR124
ACTR5
C1orf67
DDX10
FAM19A5
UBE2O
ZNF331
C11orf57
NUP43
TNFRSF1A
GMEB2
CASP3
PIGU
HIST3H2BB
PPIL4
BCCIP
DNAJA4
WBSCR16
PHF20
GP1BB
AKAP11
C8orf41
RUSC1
NUP98
ARF1
UBE2J2
SEC22C
ALKBH4
ST3GAL2
LUZP1
MRPS11
JAM3
DBN1
CNKSR3
GPAM
LRRC27
PLOD3
HSD17B7
ZDHHC7
KIF12
NINJ1
TSNAX
GALK2
PNO1
CHP
ZNF32
MGC4859
NUDT4
C9orf6
SLK
DNAJC4
FXC1
ZNF8
COG6
GOLGA2
SLC30A1
DMXL1
ZNF780B
TRIM38
TRMT11
MRPL45
GTF2F2
RPS19
STXBP3
POLK
GHITM
RPS5
NUP50
ARL11
MAPK4
RASGEF1C
ATBF1
TEAD4
BRDT
IFNA14
ZFYVE19
LHFP
CDC26
RNF14
PLA2G12A
GAD1
FAM77D
CBLC
OMG
ORMDL1
BECN1
C6orf130
GLIPR1L1
MAGI1
UBE2U
OFCC1
RMST
NOMO2
CHN2
PTPN12
NANP
TLR8
FBXO25
SORCS1
RCHY1
COG2
GIMAP4
NPY2R
SLC25A46
ADAM2
IGBP1
VENTXP1
TTBK2
DSC3
C1orf150
PDCD10
SNORD114-8
SLC27A5
FAM120C
DYM
SRFBP1
SNORD115-37
IKZF2
TM4SF20
PCNP
LCE1B
ACOXL
PEX12
USP9Y
TBX20
POLD4
WBP2NL
CEBPB
SEMG2
TTTY10
MAS1
SNORD114-18
PGBD3
CRISP3
TNFSF18
C5orf17
NDST2
FAM47B
IRF1
GLRA2
XKRY2
DSCR10
ANKRD30A
LRRC24
C1orf192
LOC643441
C10orf28
CLEC5A
NEK5
CKMT2
RGS13
EVC2
FGB
TNKS2
NEUROG2
ZNF655
GPR26
UTY
PEAR1
EPGN
ENAM
CDY2A
KLF11
BRDG1
RBMY1B
C17orf42
IL2
TCTEX1D1
DUSP21
TAS2R38
C14orf39
TSPY1
SLITRK4
TM9SF4
C1orf25
ODF1
GABARAPL2
GYPA
HHLA2
CR1L
C3orf38
INPPL1
PIGM
OMD
TNFRSF10C
SLITRK5
ELOVL2
PCDHGA5
MGC32805
CABP2
PHPT1
CDO1
EXOC1
RPS29
FLJ40288
WNT8B
VSTM2
SLC5A7
3.8-1
CCDC91
C14orf109
ASB14
ARMC10
CLEC2L
SCP2
MORC2
CLP1
MYH4
SGCE
BCORL2
FAM149B1
LILRA6
CD99L2
SLC6A3
DNAH14
MEOX2
TEKT1
IL10RA
TAAR9
ZIC1
CD151
SNORD114-16
CDKN2AIP
CXorf20
TTTY11
TNS1
WNT16
MTMR7
HSPA7
ZIC2
DHRS4L1
PF4V1
TTTY15
AP1S2
IFLTD1
GPR101
MAGEB4
FUNDC1
C4orf6
OR5T1
DEFB125
LYRM5
AQP4
OLFM3
MSC
DNTT
GNG12
FRAT2
IL9
SLC36A4
C13orf26
PLVAP
SCFD1
UROD
LYPD4
GCC1
PCSK2
TRIML1
DNAJB6
SHROOM4
ACTR8
RBP2
PDIA5
TMEM50B
SNORA1
PLCH1
CATR1
SLC9A11
ZNF383
C1orf81
OR5K4
C1orf50
SNX12
PCDHGB8P
C3orf46
FOXO4
KCNE3
FGF22
S100G
AMAC1
PPTC7
ZMYM6
MBP
C10orf126
TTTY8
SNORD114-10
TET2
RGSL1
ARMCX4
KMO
TMF1
RGS21
SVEP1
LOC644776
C14orf177
C3orf49
TTTY1
GGPS1
AJAP1
TMPRSS11F
SLC46A2
ATP6V1B2
FAM91A2
RNF11
FAM32A
SLC9A7
RFK
ECH1
MAT2B
C2orf83
CASQ2
HESRG
DEFB128
BBS2
MFSD3
SLC1A7
TLE2
C7orf40
ING4
OTOR
LRRC22
SNORD114-29
BPGM
RNMT
KLHL2
TBR1
SNORD114-24
C20orf30
COL19A1
C19orf12
FXR2
MPV17L
KIFAP3
CRBN
SATL1
IFNA10
SLC30A9
LOC340357
PLXNB2
EDAR
FRMD7
HSF1
KPNA5
DISC1
FCHO2
C4orf40
KRT2
SLC6A14
OR10S1
SNAI1
GBP7
CNOT4
KLF3
TLR10
SPHAR
ESCO1
ZFAND6
TPT1
CETN2
TPH2
GCC2
SCGB2A2
VAMP4
ANGPTL7
CCDC68
LIN7C
C1orf146
PODN
C1orf122
TPD52L2
SDCBP
ASB16
SNORA81
SNORD15A
XBP1
MS4A13
C17orf48
MUC21
GAS2
C7orf23
ZNHIT1
C17orf51
NAT9
KRT8P25
HAR1B
ARHGAP26
AAA1
C6orf165
VN1R3
HHEX
CCDC16
PIGG
AEBP2
LRRC55
LRAT
CHMP5
ABHD5
HERC4
YPEL4
C11orf44
WASL
FRAT1
LOC647211
OR5P3
TTC33
MGAT4A
ELOVL1
ACTRT1
XPA
CA6
FBXL13
GPR88
ASZ1
CECR2
PIGQ
LRCH2
OR6C68
LOC646813
REXO2
ANTXR1
SLC41A2
EVI5
SNAP91
KIF3A
STK19
PPP1R3B
C16orf71
TBC1D8B
RFPL3S
PPP2CB
BET3L
ATE1
C1orf65
DSC2
C9orf14
SLC25A24
LDHAL6A
ROBO3
MIF4GD
RPAIN
KLHL5
FGFR1OP2
CCL11
SYBL1
RNF13
ROCK1
RNF212
TTTY9B
N4BP3
DAOA
IRF5
KRTAP10-11
BIRC8
SH3D19
AK3
ALF
ABR
SASH1
SUPT7L
HLA-DQA1
PHOSPHO2
AGTR2
FCRL1
PPM1H
PATE3
SPINT1
FLJ20021
ZNF830
YPEL3
ISCU
KIAA0408
FHIT
RIPK2
NAPB
PIK3CD
SLC19A2
GLIS2
C7orf4
DYNC2LI1
MXI1
ACADSB
AGBL3
KHDRBS3
GPR156
RNF139
TSG101
CAMLG
KCTD7
NDRG1
DEDD2
DYNLT3
BEYLA
OR8H3
KRTAP20-2
TCEAL8
C1orf183
CLEC3A
ZMAT4
PTCHD3
NEU1
C10orf81
FEM1B
CBLN4
PRKAA1
PARP8
TRIM22
SLC35A5
C14orf45
CFHR5
CEBPE
PTP4A1
DNAJB4
UNQ6975
RAB39B
SNCA
KIAA1826
MTMR11
PCDH15
C6orf145
HEXB
DHRSX
SIRT5
PREPL
ATP6V1D
CASP8
MKX
UBTD1
EIF1B
UIMC1
UNC50
PCGEM1
IFRG15
GDF3
SPECC1
CYB5R4
AGXT2L2
PKHD1
FLJ34503
CYP2R1
PSORS1C1
FAM74A1
HECW1
LBX2
CXCR6
STRA8
FGF12
C15orf54
NIPSNAP3B
NCF4
CCR8
[truncated: 1,768 more rows]
