# Supplementary material for: Screening of disorders associated with osteosarcoma by integrated network analysis
Source: Biosci Rep. 2019 May 21;39(5):BSR20190235. doi: 10.1042/BSR20190235 (PMC6527930; doi:10.1042/BSR20190235)
Supplement: Supplementary file 2 [file bsr20190235_Supp2.xlsx]

## Sheet: ALL
Table S2.Functions and signaling pathways of modular gene involvement
Module	ID	Description	GeneRatio	BgRatio	pvalue	p.adjust	qvalue	geneID	Count
GO_BP_m1	GO:0003193	pulmonary valve formation	2/340	2/18493	0.000337045	0.550707	0.53331	GJA5/TBX20	2
GO_BP_m1	GO:0035922	foramen ovale closure	2/340	2/18493	0.000337045	0.550707	0.53331	GJA5/TBX20	2
GO_BP_m1	GO:0032926	negative regulation of activin receptor signaling pathway	3/340	10/18493	0.000671574	0.550707	0.53331	DACT2/DAND5/MAGI2	3
GO_BP_m1	GO:1900108	negative regulation of nodal signaling pathway	2/340	3/18493	0.000998812	0.550707	0.53331	DACT2/DAND5	2
GO_BP_m1	GO:0045822	negative regulation of heart contraction	4/340	28/18493	0.00162162	0.550707	0.53331	KCNE3/AGTR2/IL2/ZC3H12A	4
GO_BP_m1	GO:0038166	angiotensin-activated signaling pathway	3/340	14/18493	0.0019288	0.550707	0.53331	AGTR1/AGTR2/MAS1	3
GO_BP_m1	GO:0002018	renin-angiotensin regulation of aldosterone production	2/340	4/18493	0.00197332	0.550707	0.53331	AGTR1/AGTR2	2
GO_BP_m1	GO:0002286	T cell activation involved in immune response	7/340	101/18493	0.00262275	0.550707	0.53331	IFNA8/IFNA10/IFNA14/IL2/NFKBIZ/ZC3H12A/TNFSF18	7
GO_BP_m1	GO:0051937	catecholamine transport	6/340	76/18493	0.00274269	0.550707	0.53331	ADRA2B/AGTR2/OR5T1/NPY2R/SLC6A3/SLC22A3	6
GO_BP_m1	GO:0002034	regulation of blood vessel diameter by renin-angiotensin	2/340	5/18493	0.0032489	0.550707	0.53331	AGTR1/AGTR2	2
GO_BP_m1	GO:0003072	renal control of peripheral vascular resistance involved in regulation of systemic arterial blood pressure	2/340	5/18493	0.0032489	0.550707	0.53331	AGTR1/AGTR2	2
GO_BP_m1	GO:0021999	neural plate anterior/posterior regionalization	2/340	5/18493	0.0032489	0.550707	0.53331	CELSR2/SSBP3	2
GO_BP_m1	GO:2000319	regulation of T-helper 17 cell differentiation	3/340	18/18493	0.00409483	0.550707	0.53331	IL2/NFKBIZ/ZC3H12A	3
GO_BP_m1	GO:1903523	negative regulation of blood circulation	4/340	36/18493	0.00415755	0.550707	0.53331	KCNE3/AGTR2/IL2/ZC3H12A	4
GO_BP_m1	GO:0033567	DNA replication, Okazaki fragment processing	2/340	6/18493	0.00481424	0.550707	0.53331	RNASEH1/LIG1	2
GO_BP_m1	GO:0035931	mineralocorticoid secretion	2/340	6/18493	0.00481424	0.550707	0.53331	AGTR1/AGTR2	2
GO_BP_m1	GO:0035932	aldosterone secretion	2/340	6/18493	0.00481424	0.550707	0.53331	AGTR1/AGTR2	2
GO_BP_m1	GO:0060897	neural plate regionalization	2/340	6/18493	0.00481424	0.550707	0.53331	CELSR2/SSBP3	2
GO_BP_m1	GO:0086029	Purkinje myocyte to ventricular cardiac muscle cell signaling	2/340	6/18493	0.00481424	0.550707	0.53331	GJA5/CASQ2	2
GO_BP_m1	GO:0086068	Purkinje myocyte to ventricular cardiac muscle cell communication	2/340	6/18493	0.00481424	0.550707	0.53331	GJA5/CASQ2	2
GO_BP_m1	GO:2000855	regulation of mineralocorticoid secretion	2/340	6/18493	0.00481424	0.550707	0.53331	AGTR1/AGTR2	2
GO_BP_m1	GO:2000858	regulation of aldosterone secretion	2/340	6/18493	0.00481424	0.550707	0.53331	AGTR1/AGTR2	2
GO_BP_m1	GO:0003283	atrial septum development	3/340	20/18493	0.00556754	0.550707	0.53331	DAND5/GJA5/TBX20	3
GO_BP_m1	GO:0033141	positive regulation of peptidyl-serine phosphorylation of STAT protein	3/340	20/18493	0.00556754	0.550707	0.53331	IFNA8/IFNA10/IFNA14	3
GO_BP_m1	GO:2000316	regulation of T-helper 17 type immune response	3/340	20/18493	0.00556754	0.550707	0.53331	IL2/NFKBIZ/ZC3H12A	3
GO_BP_m1	GO:0015844	monoamine transport	6/340	88/18493	0.00566354	0.550707	0.53331	ADRA2B/AGTR2/OR5T1/NPY2R/SLC6A3/SLC22A3	6
GO_BP_m1	GO:0000056	ribosomal small subunit export from nucleus	2/340	7/18493	0.00665829	0.550707	0.53331	NUP88/XPO1	2
GO_BP_m1	GO:1900107	regulation of nodal signaling pathway	2/340	7/18493	0.00665829	0.550707	0.53331	DACT2/DAND5	2
GO_BP_m1	GO:1903003	positive regulation of protein deubiquitination	2/340	7/18493	0.00665829	0.550707	0.53331	TANK/ZC3H12A	2
GO_BP_m1	GO:0033139	regulation of peptidyl-serine phosphorylation of STAT protein	3/340	22/18493	0.00732006	0.550707	0.53331	IFNA8/IFNA10/IFNA14	3
GO_BP_m1	GO:0003071	renal system process involved in regulation of systemic arterial blood pressure	3/340	23/18493	0.00830499	0.550707	0.53331	AGTR1/AGTR2/GJA5	3
GO_BP_m1	GO:0006297	nucleotide-excision repair, DNA gap filling	3/340	23/18493	0.00830499	0.550707	0.53331	LIG1/POLK/RPA2	3
GO_BP_m1	GO:0002016	regulation of blood volume by renin-angiotensin	2/340	8/18493	0.00877036	0.550707	0.53331	AGTR1/AGTR2	2
GO_BP_m1	GO:0006273	lagging strand elongation	2/340	8/18493	0.00877036	0.550707	0.53331	RNASEH1/LIG1	2
GO_BP_m1	GO:0010700	negative regulation of norepinephrine secretion	2/340	8/18493	0.00877036	0.550707	0.53331	ADRA2B/AGTR2	2
GO_BP_m1	GO:0034627	'de novo' NAD biosynthetic process	2/340	8/18493	0.00877036	0.550707	0.53331	NMNAT2/KMO	2
GO_BP_m1	GO:0055118	negative regulation of cardiac muscle contraction	2/340	8/18493	0.00877036	0.550707	0.53331	KCNE3/ZC3H12A	2
GO_BP_m1	GO:0060896	neural plate pattern specification	2/340	8/18493	0.00877036	0.550707	0.53331	CELSR2/SSBP3	2
GO_BP_m1	GO:0090435	protein localization to nuclear envelope	2/340	8/18493	0.00877036	0.550707	0.53331	NUP155/TOR1AIP2	2
GO_BP_m1	GO:0070988	demethylation	5/340	70/18493	0.00931131	0.550707	0.53331	MMACHC/APOBEC1/ALKBH4/UTY/USP7	5
GO_BP_m1	GO:0032925	regulation of activin receptor signaling pathway	3/340	24/18493	0.00936403	0.550707	0.53331	DACT2/DAND5/MAGI2	3
GO_BP_m1	GO:1904385	cellular response to angiotensin	3/340	24/18493	0.00936403	0.550707	0.53331	AGTR1/AGTR2/MAS1	3
GO_BP_m1	GO:1903522	regulation of blood circulation	11/340	262/18493	0.00944114	0.550707	0.53331	KCNE3/ADRA2B/AGTR1/AGTR2/FGB/GJA5/IL2/ITPR2/ZC3H12A/CASQ2/NUP155	11
GO_BP_m1	GO:0071347	cellular response to interleukin-1	7/340	130/18493	0.0102907	0.550707	0.53331	TANK/FGB/XCL1/ZC3H12A/KMO/SQSTM1/CCL18	7
GO_BP_m1	GO:0000280	nuclear division	15/340	416/18493	0.0104401	0.550707	0.53331	SMC2/ASZ1/EPGN/RNF212/C14orf39/TEX14/RPA2/BRDT/TGFA/DSN1/CCNE2/KIF23/KNTC1/SLF1/SPDL1	15
GO_BP_m1	GO:2000317	negative regulation of T-helper 17 type immune response	2/340	9/18493	0.01114	0.550707	0.53331	IL2/ZC3H12A	2
GO_BP_m1	GO:2000320	negative regulation of T-helper 17 cell differentiation	2/340	9/18493	0.01114	0.550707	0.53331	IL2/ZC3H12A	2
GO_BP_m1	GO:0034504	protein localization to nucleus	11/340	269/18493	0.0113457	0.550707	0.53331	DCLK2/AGTR2/HHEX/APOD/NUP88/XPO1/ZIC1/ZC3H12A/GLIS2/NUP155/TOR1AIP2	11
GO_BP_m1	GO:0003081	regulation of systemic arterial blood pressure by renin-angiotensin	3/340	26/18493	0.0117086	0.550707	0.53331	AGTR1/AGTR2/GJA5	3
GO_BP_m1	GO:0042501	serine phosphorylation of STAT protein	3/340	26/18493	0.0117086	0.550707	0.53331	IFNA8/IFNA10/IFNA14	3
GO_BP_m1	GO:0072539	T-helper 17 cell differentiation	3/340	26/18493	0.0117086	0.550707	0.53331	IL2/NFKBIZ/ZC3H12A	3
GO_BP_m1	GO:0033138	positive regulation of peptidyl-serine phosphorylation	6/340	103/18493	0.0119061	0.550707	0.53331	PDCD10/CREBL2/IFNA8/IFNA10/IFNA14/FNIP1	6
GO_BP_m1	GO:0007176	regulation of epidermal growth factor-activated receptor activity	3/340	27/18493	0.012996	0.550707	0.53331	CBLC/EPGN/TGFA	3
GO_BP_m1	GO:1990776	response to angiotensin	3/340	27/18493	0.012996	0.550707	0.53331	AGTR1/AGTR2/MAS1	3
GO_BP_m1	GO:2000515	negative regulation of CD4-positive, alpha-beta T cell activation	3/340	27/18493	0.012996	0.550707	0.53331	IL2/XCL1/ZC3H12A	3
GO_BP_m1	GO:0022412	cellular process involved in reproduction in multicellular organism	13/340	350/18493	0.0131895	0.550707	0.53331	ASZ1/CRISP1/ADAM2/C14orf39/STRA8/PTCHD3/TEX14/RNF17/SEMG2/BRDT/TARBP2/IQCG/ADAD1	13
GO_BP_m1	GO:0000055	ribosomal large subunit export from nucleus	2/340	10/18493	0.0137571	0.550707	0.53331	NUP88/XPO1	2
GO_BP_m1	GO:0045741	positive regulation of epidermal growth factor-activated receptor activity	2/340	10/18493	0.0137571	0.550707	0.53331	EPGN/TGFA	2
GO_BP_m1	GO:0045988	negative regulation of striated muscle contraction	2/340	10/18493	0.0137571	0.550707	0.53331	KCNE3/ZC3H12A	2
GO_BP_m1	GO:0070341	fat cell proliferation	2/340	10/18493	0.0137571	0.550707	0.53331	VSTM2A/TFDP1	2
GO_BP_m1	GO:0070344	regulation of fat cell proliferation	2/340	10/18493	0.0137571	0.550707	0.53331	VSTM2A/TFDP1	2
GO_BP_m1	GO:0140013	meiotic nuclear division	8/340	171/18493	0.0139629	0.550707	0.53331	SMC2/ASZ1/RNF212/C14orf39/TEX14/RPA2/BRDT/CCNE2	8
GO_BP_m1	GO:0072538	T-helper 17 type immune response	3/340	28/18493	0.0143609	0.550707	0.53331	IL2/NFKBIZ/ZC3H12A	3
GO_BP_m1	GO:0015872	dopamine transport	4/340	52/18493	0.0152028	0.550707	0.53331	OR5T1/NPY2R/SLC6A3/SLC22A3	4
GO_BP_m1	GO:0006913	nucleocytoplasmic transport	13/340	357/18493	0.0153097	0.550707	0.53331	AGTR2/NUP205/XPO6/HHEX/APOD/NUP88/GEMIN4/NUP62CL/XPO1/ZIC1/ZC3H12A/RANBP3/NUP155	13
GO_BP_m1	GO:0030534	adult behavior	7/340	141/18493	0.0155485	0.550707	0.53331	FGF12/ADAM2/GABRG2/SLITRK5/OR5T1/ZIC1/UNC79	7
GO_BP_m1	GO:0051169	nuclear transport	13/340	360/18493	0.0162942	0.550707	0.53331	AGTR2/NUP205/XPO6/HHEX/APOD/NUP88/GEMIN4/NUP62CL/XPO1/ZIC1/ZC3H12A/RANBP3/NUP155	13
GO_BP_m1	GO:0051321	meiotic cell cycle	10/340	249/18493	0.0172401	0.550707	0.53331	SMC2/ASZ1/WBP2NL/RNF212/C14orf39/STRA8/TEX14/RPA2/BRDT/CCNE2	10
GO_BP_m1	GO:0001207	histone displacement	1/340	1/18493	0.0183853	0.550707	0.53331	BRDT	1
GO_BP_m1	GO:0002033	angiotensin-mediated vasodilation involved in regulation of systemic arterial blood pressure	1/340	1/18493	0.0183853	0.550707	0.53331	AGTR2	1
GO_BP_m1	GO:0003294	atrial ventricular junction remodeling	1/340	1/18493	0.0183853	0.550707	0.53331	GJA5	1
GO_BP_m1	GO:0006392	transcription elongation from mitochondrial promoter	1/340	1/18493	0.0183853	0.550707	0.53331	TEFM	1
GO_BP_m1	GO:0010645	regulation of cell communication by chemical coupling	1/340	1/18493	0.0183853	0.550707	0.53331	GJA5	1
GO_BP_m1	GO:0010652	positive regulation of cell communication by chemical coupling	1/340	1/18493	0.0183853	0.550707	0.53331	GJA5	1
GO_BP_m1	GO:0010795	regulation of ubiquinone biosynthetic process	1/340	1/18493	0.0183853	0.550707	0.53331	COQ3	1
GO_BP_m1	GO:0010938	cytoplasmic microtubule depolymerization	1/340	1/18493	0.0183853	0.550707	0.53331	KIF19	1
GO_BP_m1	GO:0021501	prechordal plate formation	1/340	1/18493	0.0183853	0.550707	0.53331	SSBP3	1
GO_BP_m1	GO:0021547	midbrain-hindbrain boundary initiation	1/340	1/18493	0.0183853	0.550707	0.53331	SSBP3	1
GO_BP_m1	GO:0032980	keratinocyte activation	1/340	1/18493	0.0183853	0.550707	0.53331	KRT2	1
GO_BP_m1	GO:0034158	toll-like receptor 8 signaling pathway	1/340	1/18493	0.0183853	0.550707	0.53331	TLR8	1
GO_BP_m1	GO:0034166	toll-like receptor 10 signaling pathway	1/340	1/18493	0.0183853	0.550707	0.53331	TLR10	1
GO_BP_m1	GO:0034443	negative regulation of lipoprotein oxidation	1/340	1/18493	0.0183853	0.550707	0.53331	APOD	1
GO_BP_m1	GO:0035746	granzyme A production	1/340	1/18493	0.0183853	0.550707	0.53331	XCL1	1
GO_BP_m1	GO:0035782	mature natural killer cell chemotaxis	1/340	1/18493	0.0183853	0.550707	0.53331	XCL1	1
GO_BP_m1	GO:0036305	ameloblast differentiation	1/340	1/18493	0.0183853	0.550707	0.53331	ENAM	1
GO_BP_m1	GO:0036306	embryonic heart tube elongation	1/340	1/18493	0.0183853	0.550707	0.53331	TBX20	1
GO_BP_m1	GO:0038101	sequestering of nodal from receptor via nodal binding	1/340	1/18493	0.0183853	0.550707	0.53331	DAND5	1
GO_BP_m1	GO:0042225	interleukin-5 biosynthetic process	1/340	1/18493	0.0183853	0.550707	0.53331	IL9	1
GO_BP_m1	GO:0043063	intercellular bridge organization	1/340	1/18493	0.0183853	0.550707	0.53331	TEX14	1
GO_BP_m1	GO:0045405	regulation of interleukin-5 biosynthetic process	1/340	1/18493	0.0183853	0.550707	0.53331	IL9	1
GO_BP_m1	GO:0045407	positive regulation of interleukin-5 biosynthetic process	1/340	1/18493	0.0183853	0.550707	0.53331	IL9	1
GO_BP_m1	GO:0051037	regulation of transcription involved in meiotic cell cycle	1/340	1/18493	0.0183853	0.550707	0.53331	BRDT	1
GO_BP_m1	GO:0051039	positive regulation of transcription involved in meiotic cell cycle	1/340	1/18493	0.0183853	0.550707	0.53331	BRDT	1
GO_BP_m1	GO:0051391	tRNA acetylation	1/340	1/18493	0.0183853	0.550707	0.53331	NAT10	1
GO_BP_m1	GO:0051615	histamine uptake	1/340	1/18493	0.0183853	0.550707	0.53331	SLC22A3	1
GO_BP_m1	GO:0060127	prolactin secreting cell differentiation	1/340	1/18493	0.0183853	0.550707	0.53331	PITX2	1
GO_BP_m1	GO:0060404	axonemal microtubule depolymerization	1/340	1/18493	0.0183853	0.550707	0.53331	KIF19	1
GO_BP_m1	GO:0060577	pulmonary vein morphogenesis	1/340	1/18493	0.0183853	0.550707	0.53331	TBX20	1
GO_BP_m1	GO:0060588	negative regulation of lipoprotein lipid oxidation	1/340	1/18493	0.0183853	0.550707	0.53331	APOD	1
GO_BP_m1	GO:0061485	memory T cell proliferation	1/340	1/18493	0.0183853	0.550707	0.53331	DOCK8	1
GO_BP_m1	GO:0061523	cilium disassembly	1/340	1/18493	0.0183853	0.550707	0.53331	KIF19	1
GO_BP_m1	GO:0070462	plus-end specific microtubule depolymerization	1/340	1/18493	0.0183853	0.550707	0.53331	KIF19	1
GO_BP_m1	GO:0086044	atrial cardiac muscle cell to AV node cell communication by electrical coupling	1/340	1/18493	0.0183853	0.550707	0.53331	GJA5	1
GO_BP_m1	GO:0086054	bundle of His cell to Purkinje myocyte communication by electrical coupling	1/340	1/18493	0.0183853	0.550707	0.53331	GJA5	1
GO_BP_m1	GO:0086055	Purkinje myocyte to ventricular cardiac muscle cell communication by electrical coupling	1/340	1/18493	0.0183853	0.550707	0.53331	GJA5	1
GO_BP_m1	GO:0090365	regulation of mRNA modification	1/340	1/18493	0.0183853	0.550707	0.53331	APOBEC1	1
GO_BP_m1	GO:0090366	positive regulation of mRNA modification	1/340	1/18493	0.0183853	0.550707	0.53331	APOBEC1	1
GO_BP_m1	GO:0090634	microglial cell mediated cytotoxicity	1/340	1/18493	0.0183853	0.550707	0.53331	STAP1	1
GO_BP_m1	GO:0098906	regulation of Purkinje myocyte action potential	1/340	1/18493	0.0183853	0.550707	0.53331	GJA5	1
GO_BP_m1	GO:1903461	Okazaki fragment processing involved in mitotic DNA replication	1/340	1/18493	0.0183853	0.550707	0.53331	LIG1	1
GO_BP_m1	GO:1904140	negative regulation of microglial cell migration	1/340	1/18493	0.0183853	0.550707	0.53331	STAP1	1
GO_BP_m1	GO:1904149	regulation of microglial cell mediated cytotoxicity	1/340	1/18493	0.0183853	0.550707	0.53331	STAP1	1
GO_BP_m1	GO:1904151	positive regulation of microglial cell mediated cytotoxicity	1/340	1/18493	0.0183853	0.550707	0.53331	STAP1	1
GO_BP_m1	GO:1904812	rRNA acetylation involved in maturation of SSU-rRNA	1/340	1/18493	0.0183853	0.550707	0.53331	NAT10	1
GO_BP_m1	GO:1905025	negative regulation of membrane repolarization during ventricular cardiac muscle cell action potential	1/340	1/18493	0.0183853	0.550707	0.53331	KCNE3	1
GO_BP_m1	GO:1990029	vasomotion	1/340	1/18493	0.0183853	0.550707	0.53331	GJA5	1
GO_BP_m1	GO:1990882	rRNA acetylation	1/340	1/18493	0.0183853	0.550707	0.53331	NAT10	1
GO_BP_m1	GO:1990884	RNA acetylation	1/340	1/18493	0.0183853	0.550707	0.53331	NAT10	1
GO_BP_m1	GO:2000511	regulation of granzyme A production	1/340	1/18493	0.0183853	0.550707	0.53331	XCL1	1
GO_BP_m1	GO:2000513	positive regulation of granzyme A production	1/340	1/18493	0.0183853	0.550707	0.53331	XCL1	1
GO_BP_m1	GO:2000517	regulation of T-helper 1 cell activation	1/340	1/18493	0.0183853	0.550707	0.53331	XCL1	1
GO_BP_m1	GO:2000518	negative regulation of T-helper 1 cell activation	1/340	1/18493	0.0183853	0.550707	0.53331	XCL1	1
GO_BP_m1	GO:0002323	natural killer cell activation involved in immune response	3/340	31/18493	0.0189263	0.550707	0.53331	IFNA8/IFNA10/IFNA14	3
GO_BP_m1	GO:0071880	adenylate cyclase-activating adrenergic receptor signaling pathway	3/340	31/18493	0.0189263	0.550707	0.53331	ADRA2B/OR5T1/GPR101	3
GO_BP_m1	GO:0019229	regulation of vasoconstriction	4/340	56/18493	0.0194873	0.550707	0.53331	ADRA2B/AGTR1/FGB/GJA5	4
GO_BP_m1	GO:0086002	cardiac muscle cell action potential involved in contraction	4/340	56/18493	0.0194873	0.550707	0.53331	KCNE3/FGF12/GJA5/NUP155	4
GO_BP_m1	GO:0042416	dopamine biosynthetic process	2/340	12/18493	0.0196946	0.550707	0.53331	AGTR2/SLC6A3	2
GO_BP_m1	GO:0090085	regulation of protein deubiquitination	2/340	12/18493	0.0196946	0.550707	0.53331	TANK/ZC3H12A	2
GO_BP_m1	GO:0086019	cell-cell signaling involved in cardiac conduction	3/340	32/18493	0.0206061	0.550707	0.53331	GJA5/CASQ2/NUP155	3
GO_BP_m1	GO:0070228	regulation of lymphocyte apoptotic process	4/340	57/18493	0.0206632	0.550707	0.53331	IL2/SLC46A2/DOCK8/FNIP1	4
GO_BP_m1	GO:2000514	regulation of CD4-positive, alpha-beta T cell activation	4/340	57/18493	0.0206632	0.550707	0.53331	IL2/XCL1/NFKBIZ/ZC3H12A	4
GO_BP_m1	GO:0070229	negative regulation of lymphocyte apoptotic process	3/340	33/18493	0.0223651	0.550707	0.53331	IL2/SLC46A2/DOCK8	3
GO_BP_m1	GO:0098801	regulation of renal system process	3/340	33/18493	0.0223651	0.550707	0.53331	AGTR1/AGTR2/GJA5	3
GO_BP_m1	GO:0070555	response to interleukin-1	7/340	152/18493	0.0224811	0.550707	0.53331	TANK/FGB/XCL1/ZC3H12A/KMO/SQSTM1/CCL18	7
GO_BP_m1	GO:0048285	organelle fission	15/340	458/18493	0.0228756	0.550707	0.53331	SMC2/ASZ1/EPGN/RNF212/C14orf39/TEX14/RPA2/BRDT/TGFA/DSN1/CCNE2/KIF23/KNTC1/SLF1/SPDL1	15
GO_BP_m1	GO:0003188	heart valve formation	2/340	13/18493	0.0229961	0.550707	0.53331	GJA5/TBX20	2
GO_BP_m1	GO:0051255	spindle midzone assembly	2/340	13/18493	0.0229961	0.550707	0.53331	CCDC69/KIF23	2
GO_BP_m1	GO:2000401	regulation of lymphocyte migration	4/340	59/18493	0.0231436	0.550707	0.53331	APOD/XCL1/DOCK8/GCSAML	4
GO_BP_m1	GO:1903046	meiotic cell cycle process	8/340	188/18493	0.0232494	0.550707	0.53331	SMC2/ASZ1/RNF212/C14orf39/TEX14/RPA2/BRDT/CCNE2	8
GO_BP_m1	GO:0050817	coagulation	12/340	340/18493	0.0239944	0.550707	0.53331	ADRA2B/FGB/HBG2/IFNA8/IFNA10/IFNA14/ITPR2/KNG1/PF4V1/SEMG2/DOCK8/ENTPD1	12
GO_BP_m1	GO:0003230	cardiac atrium development	3/340	34/18493	0.0242035	0.550707	0.53331	DAND5/GJA5/TBX20	3
GO_BP_m1	GO:0010922	positive regulation of phosphatase activity	3/340	34/18493	0.0242035	0.550707	0.53331	PPARGC1B/AGTR2/MAGI2	3
GO_BP_m1	GO:0071875	adrenergic receptor signaling pathway	3/340	34/18493	0.0242035	0.550707	0.53331	ADRA2B/OR5T1/GPR101	3
GO_BP_m1	GO:1900180	regulation of protein localization to nucleus	6/340	121/18493	0.0244117	0.550707	0.53331	DCLK2/AGTR2/APOD/ZIC1/ZC3H12A/GLIS2	6
GO_BP_m1	GO:0050433	regulation of catecholamine secretion	4/340	61/18493	0.0257973	0.550707	0.53331	ADRA2B/AGTR2/OR5T1/NPY2R	4
GO_BP_m1	GO:0006298	mismatch repair	3/340	35/18493	0.0261211	0.550707	0.53331	TREX1/LIG1/RPA2	3
GO_BP_m1	GO:0045622	regulation of T-helper cell differentiation	3/340	35/18493	0.0261211	0.550707	0.53331	IL2/NFKBIZ/ZC3H12A	3
GO_BP_m1	GO:0060969	negative regulation of gene silencing	3/340	35/18493	0.0261211	0.550707	0.53331	ATAD2/APOBEC1/ZC3H12A	3
GO_BP_m1	GO:0042100	B cell proliferation	5/340	91/18493	0.0262758	0.550707	0.53331	IFNA8/IFNA10/IFNA14/IL2/CTPS1	5
GO_BP_m1	GO:0006390	mitochondrial transcription	2/340	14/18493	0.0265073	0.550707	0.53331	PPARGC1B/TEFM	2
GO_BP_m1	GO:0021984	adenohypophysis development	2/340	14/18493	0.0265073	0.550707	0.53331	PITX2/SLC6A3	2
GO_BP_m1	GO:0033604	negative regulation of catecholamine secretion	2/340	14/18493	0.0265073	0.550707	0.53331	ADRA2B/AGTR2	2
GO_BP_m1	GO:0043031	negative regulation of macrophage activation	2/340	14/18493	0.0265073	0.550707	0.53331	ZC3H12A/ADGRF5	2
GO_BP_m1	GO:0071361	cellular response to ethanol	2/340	14/18493	0.0265073	0.550707	0.53331	GLRA2/ITPR2	2
GO_BP_m1	GO:0006260	DNA replication	10/340	268/18493	0.0270023	0.550707	0.53331	TREX1/CDAN1/RNASEH1/DONSON/STRA8/LIG1/MAS1/POLK/RPA2/CCNE2	10
GO_BP_m1	GO:0030183	B cell differentiation	6/340	125/18493	0.0280617	0.550707	0.53331	HHEX/ONECUT1/IFNA8/IFNA10/IFNA14/FNIP1	6
GO_BP_m1	GO:0046131	pyrimidine ribonucleoside metabolic process	3/340	36/18493	0.0281178	0.550707	0.53331	APOBEC1/NMRK1/CTPS1	3
GO_BP_m1	GO:0050432	catecholamine secretion	4/340	63/18493	0.0286267	0.550707	0.53331	ADRA2B/AGTR2/OR5T1/NPY2R	4
GO_BP_m1	GO:0051952	regulation of amine transport	5/340	94/18493	0.0296849	0.550707	0.53331	ADRA2B/AGTR2/OR5T1/NPY2R/KMO	5
GO_BP_m1	GO:0045471	response to ethanol	6/340	127/18493	0.0300148	0.550707	0.53331	GLRA2/APOBEC1/IL2/ITPR2/SLC6A3/UNC79	6
GO_BP_m1	GO:0042306	regulation of protein import into nucleus	4/340	64/18493	0.0301077	0.550707	0.53331	AGTR2/APOD/ZIC1/ZC3H12A	4
GO_BP_m1	GO:0070192	chromosome organization involved in meiotic cell cycle	4/340	64/18493	0.0301077	0.550707	0.53331	SMC2/RNF212/C14orf39/CCNE2	4
GO_BP_m1	GO:0002823	negative regulation of adaptive immune response based on somatic recombination of immune receptors built from immunoglobulin superfamily domains	3/340	37/18493	0.0301933	0.550707	0.53331	IL2/XCL1/ZC3H12A	3
GO_BP_m1	GO:0046636	negative regulation of alpha-beta T cell activation	3/340	37/18493	0.0301933	0.550707	0.53331	IL2/XCL1/ZC3H12A	3
GO_BP_m1	GO:2000273	positive regulation of signaling receptor activity	3/340	37/18493	0.0301933	0.550707	0.53331	ADRA2B/EPGN/TGFA	3
GO_BP_m1	GO:0000054	ribosomal subunit export from nucleus	2/340	15/18493	0.0302195	0.550707	0.53331	NUP88/XPO1	2
GO_BP_m1	GO:0033750	ribosome localization	2/340	15/18493	0.0302195	0.550707	0.53331	NUP88/XPO1	2
GO_BP_m1	GO:0043650	dicarboxylic acid biosynthetic process	2/340	15/18493	0.0302195	0.550707	0.53331	MTHFD1/KMO	2
GO_BP_m1	GO:0048368	lateral mesoderm development	2/340	15/18493	0.0302195	0.550707	0.53331	DAND5/TBX20	2
GO_BP_m1	GO:0090494	dopamine uptake	2/340	15/18493	0.0302195	0.550707	0.53331	SLC6A3/SLC22A3	2
GO_BP_m1	GO:1990868	response to chemokine	5/340	95/18493	0.0308803	0.550707	0.53331	PF4V1/XCL1/ZC3H12A/DOCK8/CCL18	5
GO_BP_m1	GO:1990869	cellular response to chemokine	5/340	95/18493	0.0308803	0.550707	0.53331	PF4V1/XCL1/ZC3H12A/DOCK8/CCL18	5
GO_BP_m1	GO:0007224	smoothened signaling pathway	6/340	129/18493	0.0320549	0.550707	0.53331	EVC2/IQUB/CDON/HHAT/ZIC1/GLIS2	6
GO_BP_m1	GO:0035296	regulation of tube diameter	6/340	129/18493	0.0320549	0.550707	0.53331	ADRA2B/AGTR1/AGTR2/FGB/GJA5/KNG1	6
GO_BP_m1	GO:0097746	regulation of blood vessel diameter	6/340	129/18493	0.0320549	0.550707	0.53331	ADRA2B/AGTR1/AGTR2/FGB/GJA5/KNG1	6
GO_BP_m1	GO:0060306	regulation of membrane repolarization	3/340	38/18493	0.0323474	0.550707	0.53331	KCNE3/GJA5/CASQ2	3
GO_BP_m1	GO:0140014	mitotic nuclear division	10/340	277/18493	0.0327943	0.550707	0.53331	SMC2/EPGN/TEX14/TGFA/DSN1/CCNE2/KIF23/KNTC1/SLF1/SPDL1	10
GO_BP_m1	GO:0007093	mitotic cell cycle checkpoint	7/340	166/18493	0.034064	0.550707	0.53331	DONSON/TEX14/RPA2/TFDP1/MDC1/KNTC1/SPDL1	7
GO_BP_m1	GO:0003184	pulmonary valve morphogenesis	2/340	16/18493	0.034124	0.550707	0.53331	GJA5/TBX20	2
GO_BP_m1	GO:0014061	regulation of norepinephrine secretion	2/340	16/18493	0.034124	0.550707	0.53331	ADRA2B/AGTR2	2
GO_BP_m1	GO:0031000	response to caffeine	2/340	16/18493	0.034124	0.550707	0.53331	DNMT3B/CASQ2	2
GO_BP_m1	GO:0036270	response to diuretic	2/340	16/18493	0.034124	0.550707	0.53331	DNMT3B/CASQ2	2
GO_BP_m1	GO:0045623	negative regulation of T-helper cell differentiation	2/340	16/18493	0.034124	0.550707	0.53331	IL2/ZC3H12A	2
GO_BP_m1	GO:0060413	atrial septum morphogenesis	2/340	16/18493	0.034124	0.550707	0.53331	GJA5/TBX20	2
GO_BP_m1	GO:0090493	catecholamine uptake	2/340	16/18493	0.034124	0.550707	0.53331	SLC6A3/SLC22A3	2
GO_BP_m1	GO:2000846	regulation of corticosteroid hormone secretion	2/340	16/18493	0.034124	0.550707	0.53331	AGTR1/AGTR2	2
GO_BP_m1	GO:0086003	cardiac muscle cell contraction	4/340	67/18493	0.0348186	0.550707	0.53331	KCNE3/FGF12/GJA5/NUP155	4
GO_BP_m1	GO:1904589	regulation of protein import	4/340	67/18493	0.0348186	0.550707	0.53331	AGTR2/APOD/ZIC1/ZC3H12A	4
GO_BP_m1	GO:0050729	positive regulation of inflammatory response	6/340	133/18493	0.0364011	0.550707	0.53331	AGTR1/IL2/NFKBIZ/TLR10/CCL18/STAP1	6
GO_BP_m1	GO:0060048	cardiac muscle contraction	6/340	133/18493	0.0364011	0.550707	0.53331	KCNE3/FGF12/GJA5/ZC3H12A/CASQ2/NUP155	6
GO_BP_m1	GO:0000105	histidine biosynthetic process	1/340	2/18493	0.0364336	0.550707	0.53331	MTHFD1	1
GO_BP_m1	GO:0000294	nuclear-transcribed mRNA catabolic process, endonucleolytic cleavage-dependent decay	1/340	2/18493	0.0364336	0.550707	0.53331	ZC3H12A	1
GO_BP_m1	GO:0007199	G protein-coupled receptor signaling pathway coupled to cGMP nucleotide second messenger	1/340	2/18493	0.0364336	0.550707	0.53331	AGTR2	1
GO_BP_m1	GO:0009257	10-formyltetrahydrofolate biosynthetic process	1/340	2/18493	0.0364336	0.550707	0.53331	MTHFD1	1
GO_BP_m1	GO:0010643	cell communication by chemical coupling	1/340	2/18493	0.0364336	0.550707	0.53331	GJA5	1
GO_BP_m1	GO:0019413	acetate biosynthetic process	1/340	2/18493	0.0364336	0.550707	0.53331	ACSS1	1
GO_BP_m1	GO:0019427	acetyl-CoA biosynthetic process from acetate	1/340	2/18493	0.0364336	0.550707	0.53331	ACSS1	1
GO_BP_m1	GO:0019542	propionate biosynthetic process	1/340	2/18493	0.0364336	0.550707	0.53331	ACSS1	1
GO_BP_m1	GO:0030491	heteroduplex formation	1/340	2/18493	0.0364336	0.550707	0.53331	RPA2	1
GO_BP_m1	GO:0030860	regulation of polarized epithelial cell differentiation	1/340	2/18493	0.0364336	0.550707	0.53331	AJAP1	1
GO_BP_m1	GO:0031022	nuclear migration along microfilament	1/340	2/18493	0.0364336	0.550707	0.53331	SYNE2	1
GO_BP_m1	GO:0034275	kynurenic acid metabolic process	1/340	2/18493	0.0364336	0.550707	0.53331	KMO	1
GO_BP_m1	GO:0034276	kynurenic acid biosynthetic process	1/340	2/18493	0.0364336	0.550707	0.53331	KMO	1
GO_BP_m1	GO:0034439	lipoprotein lipid oxidation	1/340	2/18493	0.0364336	0.550707	0.53331	APOD	1
GO_BP_m1	GO:0034442	regulation of lipoprotein oxidation	1/340	2/18493	0.0364336	0.550707	0.53331	APOD	1
GO_BP_m1	GO:0035038	female pronucleus assembly	1/340	2/18493	0.0364336	0.550707	0.53331	WBP2NL	1
GO_BP_m1	GO:0035039	male pronucleus assembly	1/340	2/18493	0.0364336	0.550707	0.53331	WBP2NL	1
GO_BP_m1	GO:0035566	regulation of metanephros size	1/340	2/18493	0.0364336	0.550707	0.53331	AGTR2	1
GO_BP_m1	GO:0036090	cleavage furrow ingression	1/340	2/18493	0.0364336	0.550707	0.53331	ALKBH4	1
GO_BP_m1	GO:0036228	protein localization to nuclear inner membrane	1/340	2/18493	0.0364336	0.550707	0.53331	NUP155	1
GO_BP_m1	GO:0042160	lipoprotein modification	1/340	2/18493	0.0364336	0.550707	0.53331	APOD	1
GO_BP_m1	GO:0042161	lipoprotein oxidation	1/340	2/18493	0.0364336	0.550707	0.53331	APOD	1
GO_BP_m1	GO:0044210	'de novo' CTP biosynthetic process	1/340	2/18493	0.0364336	0.550707	0.53331	CTPS1	1
GO_BP_m1	GO:0046338	phosphatidylethanolamine catabolic process	1/340	2/18493	0.0364336	0.550707	0.53331	PNPLA8	1
GO_BP_m1	GO:0060587	regulation of lipoprotein lipid oxidation	1/340	2/18493	0.0364336	0.550707	0.53331	APOD	1
GO_BP_m1	GO:0060994	regulation of transcription from RNA polymerase II promoter involved in kidney development	1/340	2/18493	0.0364336	0.550707	0.53331	GLIS2	1
GO_BP_m1	GO:0070352	positive regulation of white fat cell proliferation	1/340	2/18493	0.0364336	0.550707	0.53331	VSTM2A	1
GO_BP_m1	GO:0071613	granzyme B production	1/340	2/18493	0.0364336	0.550707	0.53331	XCL1	1
GO_BP_m1	GO:0071661	regulation of granzyme B production	1/340	2/18493	0.0364336	0.550707	0.53331	XCL1	1
GO_BP_m1	GO:0071663	positive regulation of granzyme B production	1/340	2/18493	0.0364336	0.550707	0.53331	XCL1	1
GO_BP_m1	GO:0086021	SA node cell to atrial cardiac muscle cell communication by electrical coupling	1/340	2/18493	0.0364336	0.550707	0.53331	GJA5	1
GO_BP_m1	GO:0086053	AV node cell to bundle of His cell communication by electrical coupling	1/340	2/18493	0.0364336	0.550707	0.53331	GJA5	1
GO_BP_m1	GO:0086097	phospholipase C-activating angiotensin-activated signaling pathway	1/340	2/18493	0.0364336	0.550707	0.53331	AGTR1	1
GO_BP_m1	GO:0098905	regulation of bundle of His cell action potential	1/340	2/18493	0.0364336	0.550707	0.53331	GJA5	1
GO_BP_m1	GO:0106005	RNA 5'-cap (guanine-N7)-methylation	1/340	2/18493	0.0364336	0.550707	0.53331	RNMT	1
GO_BP_m1	GO:1900146	negative regulation of nodal signaling pathway involved in determination of left/right asymmetry	1/340	2/18493	0.0364336	0.550707	0.53331	DAND5	1
GO_BP_m1	GO:1900176	negative regulation of nodal signaling pathway involved in determination of lateral mesoderm left/right asymmetry	1/340	2/18493	0.0364336	0.550707	0.53331	DAND5	1
GO_BP_m1	GO:1902227	negative regulation of macrophage colony-stimulating factor signaling pathway	1/340	2/18493	0.0364336	0.550707	0.53331	STAP1	1
GO_BP_m1	GO:1902303	negative regulation of potassium ion export	1/340	2/18493	0.0364336	0.550707	0.53331	KCNE3	1
GO_BP_m1	GO:1903575	cornified envelope assembly	1/340	2/18493	0.0364336	0.550707	0.53331	DMKN	1
GO_BP_m1	GO:1903650	negative regulation of cytoplasmic transport	1/340	2/18493	0.0364336	0.550707	0.53331	SNX12	1
GO_BP_m1	GO:1903765	negative regulation of potassium ion export across plasma membrane	1/340	2/18493	0.0364336	0.550707	0.53331	KCNE3	1
GO_BP_m1	GO:1903905	positive regulation of establishment of T cell polarity	1/340	2/18493	0.0364336	0.550707	0.53331	DOCK8	1
GO_BP_m1	GO:1903946	negative regulation of ventricular cardiac muscle cell action potential	1/340	2/18493	0.0364336	0.550707	0.53331	KCNE3	1
GO_BP_m1	GO:1903970	negative regulation of response to macrophage colony-stimulating factor	1/340	2/18493	0.0364336	0.550707	0.53331	STAP1	1
GO_BP_m1	GO:1903973	negative regulation of cellular response to macrophage colony-stimulating factor stimulus	1/340	2/18493	0.0364336	0.550707	0.53331	STAP1	1
GO_BP_m1	GO:1905719	protein localization to perinuclear region of cytoplasm	1/340	2/18493	0.0364336	0.550707	0.53331	SQSTM1	1
GO_BP_m1	GO:2000098	negative regulation of smooth muscle cell-matrix adhesion	1/340	2/18493	0.0364336	0.550707	0.53331	APOD	1
GO_BP_m1	GO:2000158	positive regulation of ubiquitin-specific protease activity	1/340	2/18493	0.0364336	0.550707	0.53331	TANK	1
GO_BP_m1	GO:2000412	positive regulation of thymocyte migration	1/340	2/18493	0.0364336	0.550707	0.53331	XCL1	1
GO_BP_m1	GO:2000537	regulation of B cell chemotaxis	1/340	2/18493	0.0364336	0.550707	0.53331	XCL1	1
GO_BP_m1	GO:2000538	positive regulation of B cell chemotaxis	1/340	2/18493	0.0364336	0.550707	0.53331	XCL1	1
GO_BP_m1	GO:2000557	regulation of immunoglobulin production in mucosal tissue	1/340	2/18493	0.0364336	0.550707	0.53331	XCL1	1
GO_BP_m1	GO:2000558	positive regulation of immunoglobulin production in mucosal tissue	1/340	2/18493	0.0364336	0.550707	0.53331	XCL1	1
GO_BP_m1	GO:2000566	positive regulation of CD8-positive, alpha-beta T cell proliferation	1/340	2/18493	0.0364336	0.550707	0.53331	XCL1	1
GO_BP_m1	GO:2000627	positive regulation of miRNA catabolic process	1/340	2/18493	0.0364336	0.550707	0.53331	ZC3H12A	1
GO_BP_m1	GO:2000642	negative regulation of early endosome to late endosome transport	1/340	2/18493	0.0364336	0.550707	0.53331	SNX12	1
GO_BP_m1	GO:2000742	regulation of anterior head development	1/340	2/18493	0.0364336	0.550707	0.53331	SSBP3	1
GO_BP_m1	GO:2000744	positive regulation of anterior head development	1/340	2/18493	0.0364336	0.550707	0.53331	SSBP3	1
GO_BP_m1	GO:2001183	negative regulation of interleukin-12 secretion	1/340	2/18493	0.0364336	0.550707	0.53331	TLR8	1
GO_BP_m1	GO:0001990	regulation of systemic arterial blood pressure by hormone	3/340	40/18493	0.0368895	0.550707	0.53331	AGTR1/AGTR2/GJA5	3
GO_BP_m1	GO:0002820	negative regulation of adaptive immune response	3/340	40/18493	0.0368895	0.550707	0.53331	IL2/XCL1/ZC3H12A	3
GO_BP_m1	GO:2000404	regulation of T cell migration	3/340	40/18493	0.0368895	0.550707	0.53331	APOD/XCL1/DOCK8	3
GO_BP_m1	GO:0021543	pallium development	7/340	169/18493	0.0369804	0.550707	0.53331	TBR1/DCLK2/SYNE2/MAS1/CDON/EIF2B3/PHLPP2	7
GO_BP_m1	GO:0060047	heart contraction	9/340	244/18493	0.0370822	0.550707	0.53331	KCNE3/AGTR2/FGF12/GJA5/IL2/ITPR2/ZC3H12A/CASQ2/NUP155	9
GO_BP_m1	GO:0006271	DNA strand elongation involved in DNA replication	2/340	17/18493	0.0382127	0.552334	0.534886	RNASEH1/LIG1	2
GO_BP_m1	GO:0007342	fusion of sperm to egg plasma membrane involved in single fertilization	2/340	17/18493	0.0382127	0.552334	0.534886	CRISP1/ADAM2	2
GO_BP_m1	GO:0035930	corticosteroid hormone secretion	2/340	17/18493	0.0382127	0.552334	0.534886	AGTR1/AGTR2	2
GO_BP_m1	GO:0038092	nodal signaling pathway	2/340	17/18493	0.0382127	0.552334	0.534886	DACT2/DAND5	2
GO_BP_m1	GO:0043651	linoleic acid metabolic process	2/340	17/18493	0.0382127	0.552334	0.534886	PNPLA8/ELOVL2	2
GO_BP_m1	GO:0048243	norepinephrine secretion	2/340	17/18493	0.0382127	0.552334	0.534886	ADRA2B/AGTR2	2
GO_BP_m1	GO:0071428	rRNA-containing ribonucleoprotein complex export from nucleus	2/340	17/18493	0.0382127	0.552334	0.534886	NUP88/XPO1	2
GO_BP_m1	GO:0015837	amine transport	5/340	101/18493	0.0386844	0.555272	0.53773	ADRA2B/AGTR2/OR5T1/NPY2R/KMO	5
GO_BP_m1	GO:0033135	regulation of peptidyl-serine phosphorylation	6/340	135/18493	0.0387092	0.555272	0.53773	PDCD10/CREBL2/IFNA8/IFNA10/IFNA14/FNIP1	6
GO_BP_m1	GO:0008015	blood circulation	15/340	492/18493	0.0392859	0.561417	0.543682	KCNE3/ADRA2B/AGTR1/AGTR2/FGB/FGF12/GJA5/IL2/ITPR2/KNG1/MEOX2/TBX20/ZC3H12A/CASQ2/NUP155	15
GO_BP_m1	GO:0050878	regulation of body fluid levels	15/340	493/18493	0.0398706	0.561836	0.544087	ADRA2B/FGB/GJA5/HBG2/IFNA8/IFNA10/IFNA14/AQP4/ITPR2/KNG1/HRNR/PF4V1/SLC6A3/DOCK8/ENTPD1	15
GO_BP_m1	GO:0030048	actin filament-based movement	6/340	136/18493	0.0398974	0.561836	0.544087	KCNE3/FGF12/SYNE2/GJA5/MYH4/NUP155	6
GO_BP_m1	GO:0050880	regulation of blood vessel size	6/340	136/18493	0.0398974	0.561836	0.544087	ADRA2B/AGTR1/AGTR2/FGB/GJA5/KNG1	6
GO_BP_m1	GO:0035150	regulation of tube size	6/340	137/18493	0.0411085	0.561836	0.544087	ADRA2B/AGTR1/AGTR2/FGB/GJA5/KNG1	6
GO_BP_m1	GO:0001504	neurotransmitter uptake	3/340	42/18493	0.0417403	0.561836	0.544087	SLC1A7/SLC6A3/SLC22A3	3
GO_BP_m1	GO:0002285	lymphocyte activation involved in immune response	7/340	174/18493	0.042198	0.561836	0.544087	IFNA8/IFNA10/IFNA14/IL2/NFKBIZ/ZC3H12A/TNFSF18	7
GO_BP_m1	GO:0007625	grooming behavior	2/340	18/18493	0.0424774	0.561836	0.544087	SLITRK5/CNTNAP4	2
GO_BP_m1	GO:0033189	response to vitamin A	2/340	18/18493	0.0424774	0.561836	0.544087	DNMT3B/LRAT	2
GO_BP_m1	GO:1903798	regulation of production of miRNAs involved in gene silencing by miRNA	2/340	18/18493	0.0424774	0.561836	0.544087	TARBP2/ZC3H12A	2
GO_BP_m1	GO:0070227	lymphocyte apoptotic process	4/340	72/18493	0.0435677	0.561836	0.544087	IL2/SLC46A2/DOCK8/FNIP1	4
GO_BP_m1	GO:0003015	heart process	9/340	252/18493	0.0439926	0.561836	0.544087	KCNE3/AGTR2/FGF12/GJA5/IL2/ITPR2/ZC3H12A/CASQ2/NUP155	9
GO_BP_m1	GO:0003013	circulatory system process	15/340	500/18493	0.0441396	0.561836	0.544087	KCNE3/ADRA2B/AGTR1/AGTR2/FGB/FGF12/GJA5/IL2/ITPR2/KNG1/MEOX2/TBX20/ZC3H12A/CASQ2/NUP155	15
GO_BP_m1	GO:0032924	activin receptor signaling pathway	3/340	43/18493	0.0442799	0.561836	0.544087	DACT2/DAND5/MAGI2	3
GO_BP_m1	GO:1902667	regulation of axon guidance	3/340	43/18493	0.0442799	0.561836	0.544087	SEMA6B/TBR1/ZSWIM6	3
GO_BP_m1	GO:0021761	limbic system development	5/340	105/18493	0.0444984	0.561836	0.544087	TBR1/DCLK2/MAS1/EIF2B3/PHLPP2	5
GO_BP_m1	GO:0072676	lymphocyte migration	5/340	105/18493	0.0444984	0.561836	0.544087	APOD/XCL1/DOCK8/CCL18/GCSAML	5
GO_BP_m1	GO:0006283	transcription-coupled nucleotide-excision repair	4/340	73/18493	0.0454525	0.561836	0.544087	LIG1/POLK/RPA2/USP7	4
GO_BP_m1	GO:0042310	vasoconstriction	4/340	73/18493	0.0454525	0.561836	0.544087	ADRA2B/AGTR1/FGB/GJA5	4
GO_BP_m1	GO:0007596	blood coagulation	11/340	334/18493	0.0455346	0.561836	0.544087	ADRA2B/FGB/HBG2/IFNA8/IFNA10/IFNA14/ITPR2/KNG1/PF4V1/DOCK8/ENTPD1	11
GO_BP_m1	GO:0007088	regulation of mitotic nuclear division	7/340	177/18493	0.0455467	0.561836	0.544087	EPGN/TEX14/TGFA/CCNE2/KNTC1/SLF1/SPDL1	7
GO_BP_m1	GO:0051170	import into nucleus	7/340	178/18493	0.0466997	0.561836	0.544087	AGTR2/APOD/NUP88/GEMIN4/ZIC1/ZC3H12A/NUP155	7
GO_BP_m1	GO:0006284	base-excision repair	3/340	44/18493	0.0468947	0.561836	0.544087	LIG1/NEIL3/RPA2	3
GO_BP_m1	GO:0044060	regulation of endocrine process	3/340	44/18493	0.0468947	0.561836	0.544087	AGTR1/AGTR2/GJA5	3
GO_BP_m1	GO:0001991	regulation of systemic arterial blood pressure by circulatory renin-angiotensin	2/340	19/18493	0.0469104	0.561836	0.544087	AGTR2/GJA5	2
GO_BP_m1	GO:0002902	regulation of B cell apoptotic process	2/340	19/18493	0.0469104	0.561836	0.544087	IL2/FNIP1	2
GO_BP_m1	GO:0003094	glomerular filtration	2/340	19/18493	0.0469104	0.561836	0.544087	GJA5/ADGRF5	2
GO_BP_m1	GO:0003177	pulmonary valve development	2/340	19/18493	0.0469104	0.561836	0.544087	GJA5/TBX20	2
GO_BP_m1	GO:0046112	nucleobase biosynthetic process	2/340	19/18493	0.0469104	0.561836	0.544087	MTHFD1/CTPS1	2
GO_BP_m1	GO:1900016	negative regulation of cytokine production involved in inflammatory response	2/340	19/18493	0.0469104	0.561836	0.544087	APOD/ZC3H12A	2
GO_BP_m1	GO:2000831	regulation of steroid hormone secretion	2/340	19/18493	0.0469104	0.561836	0.544087	AGTR1/AGTR2	2
GO_BP_m1	GO:0086001	cardiac muscle cell action potential	4/340	74/18493	0.0473823	0.561836	0.544087	KCNE3/FGF12/GJA5/NUP155	4
GO_BP_m1	GO:0008016	regulation of heart contraction	8/340	217/18493	0.0478391	0.561836	0.544087	KCNE3/AGTR2/GJA5/IL2/ITPR2/ZC3H12A/CASQ2/NUP155	8
GO_BP_m1	GO:0015893	drug transport	8/340	217/18493	0.0478391	0.561836	0.544087	SLC47A2/HBG2/OR5T1/NPY2R/C2orf83/SLC1A7/SLC6A3/SLC22A3	8
GO_BP_m1	GO:0002685	regulation of leukocyte migration	7/340	180/18493	0.0490614	0.561836	0.544087	APOD/XCL1/DOCK8/PLVAP/TNFSF18/STAP1/GCSAML	7
GO_BP_m1	GO:0006611	protein export from nucleus	7/340	180/18493	0.0490614	0.561836	0.544087	NUP205/XPO6/HHEX/NUP88/XPO1/RANBP3/NUP155	7
GO_BP_m1	GO:0048593	camera-type eye morphogenesis	5/340	108/18493	0.049184	0.561836	0.544087	CDON/WNT16/PITX2/ROM1/ZEB1	5
GO_BP_m1	GO:0007599	hemostasis	11/340	339/18493	0.0496801	0.561836	0.544087	ADRA2B/FGB/HBG2/IFNA8/IFNA10/IFNA14/ITPR2/KNG1/PF4V1/DOCK8/ENTPD1	11
GO_BP_m1	GO:0098813	nuclear chromosome segregation	9/340	258/18493	0.0497091	0.561836	0.544087	SMC2/RNF212/C14orf39/TEX14/DSN1/CCNE2/KIF23/SLF1/SPDL1	9
GO_BP_m1	GO:2001251	negative regulation of chromosome organization	6/340	144/18493	0.0502349	0.561836	0.544087	DNMT3B/ATAD2/APOBEC1/NAT10/TEX14/SPDL1	6
GO_BP_m1	GO:0006289	nucleotide-excision repair	5/340	109/18493	0.0508081	0.561836	0.544087	LIG1/POLK/NEIL3/RPA2/USP7	5
GO_BP_m1	GO:0015696	ammonium transport	5/340	109/18493	0.0508081	0.561836	0.544087	OR5T1/NPY2R/SLC5A7/SLC6A3/SLC22A3	5
GO_BP_m1	GO:0016553	base conversion or substitution editing	2/340	20/18493	0.0515041	0.561836	0.544087	APOBEC1/ADAD1	2
GO_BP_m1	GO:0031936	negative regulation of chromatin silencing	2/340	20/18493	0.0515041	0.561836	0.544087	ATAD2/APOBEC1	2
GO_BP_m1	GO:0042276	error-prone translesion synthesis	2/340	20/18493	0.0515041	0.561836	0.544087	POLK/RPA2	2
GO_BP_m1	GO:0043371	negative regulation of CD4-positive, alpha-beta T cell differentiation	2/340	20/18493	0.0515041	0.561836	0.544087	IL2/ZC3H12A	2
GO_BP_m1	GO:0070920	regulation of production of small RNA involved in gene silencing by RNA	2/340	20/18493	0.0515041	0.561836	0.544087	TARBP2/ZC3H12A	2
GO_BP_m1	GO:0086014	atrial cardiac muscle cell action potential	2/340	20/18493	0.0515041	0.561836	0.544087	GJA5/NUP155	2
GO_BP_m1	GO:0086026	atrial cardiac muscle cell to AV node cell signaling	2/340	20/18493	0.0515041	0.561836	0.544087	GJA5/NUP155	2
GO_BP_m1	GO:0086066	atrial cardiac muscle cell to AV node cell communication	2/340	20/18493	0.0515041	0.561836	0.544087	GJA5/NUP155	2
GO_BP_m1	GO:0097205	renal filtration	2/340	20/18493	0.0515041	0.561836	0.544087	GJA5/ADGRF5	2
GO_BP_m1	GO:0048592	eye morphogenesis	6/340	145/18493	0.0516322	0.561836	0.544087	OLFM3/CDON/WNT16/PITX2/ROM1/ZEB1	6
GO_BP_m1	GO:0007129	synapsis	3/340	46/18493	0.052347	0.561836	0.544087	RNF212/C14orf39/CCNE2	3
GO_BP_m1	GO:0007140	male meiotic nuclear division	3/340	46/18493	0.052347	0.561836	0.544087	ASZ1/TEX14/BRDT	3
GO_BP_m1	GO:0043330	response to exogenous dsRNA	3/340	46/18493	0.052347	0.561836	0.544087	IFNA8/IFNA10/IFNA14	3
GO_BP_m1	GO:0007286	spermatid development	6/340	146/18493	0.0530531	0.561836	0.544087	PTCHD3/RNF17/SEMG2/TARBP2/IQCG/ADAD1	6
GO_BP_m1	GO:0030098	lymphocyte differentiation	11/340	344/18493	0.0540743	0.561836	0.544087	HHEX/ONECUT1/IFNA8/IFNA10/IFNA14/IL2/SLC46A2/NFKBIZ/ZEB1/ZC3H12A/FNIP1	11
GO_BP_m1	GO:0061337	cardiac conduction	5/340	111/18493	0.0541497	0.561836	0.544087	KCNE3/GJA5/ITPR2/CASQ2/NUP155	5
GO_BP_m1	GO:0002035	brain renin-angiotensin system	1/340	3/18493	0.054151	0.561836	0.544087	AGTR2	1
GO_BP_m1	GO:0002426	immunoglobulin production in mucosal tissue	1/340	3/18493	0.054151	0.561836	0.544087	XCL1	1
GO_BP_m1	GO:0002904	positive regulation of B cell apoptotic process	1/340	3/18493	0.054151	0.561836	0.544087	FNIP1	1
GO_BP_m1	GO:0002949	tRNA threonylcarbamoyladenosine modification	1/340	3/18493	0.054151	0.561836	0.544087	OSGEP	1
GO_BP_m1	GO:0003408	optic cup formation involved in camera-type eye development	1/340	3/18493	0.054151	0.561836	0.544087	WNT16	1
GO_BP_m1	GO:0006083	acetate metabolic process	1/340	3/18493	0.054151	0.561836	0.544087	ACSS1	1
GO_BP_m1	GO:0006311	meiotic gene conversion	1/340	3/18493	0.054151	0.561836	0.544087	RNF212	1
GO_BP_m1	GO:0008292	acetylcholine biosynthetic process	1/340	3/18493	0.054151	0.561836	0.544087	SLC5A7	1
GO_BP_m1	GO:0009073	aromatic amino acid family biosynthetic process	1/340	3/18493	0.054151	0.561836	0.544087	MTHFD1	1
GO_BP_m1	GO:0009236	cobalamin biosynthetic process	1/340	3/18493	0.054151	0.561836	0.544087	MMACHC	1
GO_BP_m1	GO:0010621	negative regulation of transcription by transcription factor localization	1/340	3/18493	0.054151	0.561836	0.544087	HHEX	1
GO_BP_m1	GO:0010705	meiotic DNA double-strand break processing involved in reciprocal meiotic recombination	1/340	3/18493	0.054151	0.561836	0.544087	C14orf39	1
GO_BP_m1	GO:0019355	nicotinamide nucleotide biosynthetic process from aspartate	1/340	3/18493	0.054151	0.561836	0.544087	NMNAT2	1
GO_BP_m1	GO:0021524	visceral motor neuron differentiation	1/340	3/18493	0.054151	0.561836	0.544087	TBX20	1
GO_BP_m1	GO:0021817	nucleokinesis involved in cell motility in cerebral cortex radial glia guided migration	1/340	3/18493	0.054151	0.561836	0.544087	SYNE2	1
GO_BP_m1	GO:0032304	negative regulation of icosanoid secretion	1/340	3/18493	0.054151	0.561836	0.544087	AGTR2	1
GO_BP_m1	GO:0034628	'de novo' NAD biosynthetic process from aspartate	1/340	3/18493	0.054151	0.561836	0.544087	NMNAT2	1
GO_BP_m1	GO:0035711	T-helper 1 cell activation	1/340	3/18493	0.054151	0.561836	0.544087	XCL1	1
GO_BP_m1	GO:0035993	deltoid tuberosity development	1/340	3/18493	0.054151	0.561836	0.544087	PITX2	1
GO_BP_m1	GO:0043163	cell envelope organization	1/340	3/18493	0.054151	0.561836	0.544087	HRNR	1
GO_BP_m1	GO:0043420	anthranilate metabolic process	1/340	3/18493	0.054151	0.561836	0.544087	KMO	1
GO_BP_m1	GO:0045229	external encapsulating structure organization	1/340	3/18493	0.054151	0.561836	0.544087	HRNR	1
GO_BP_m1	GO:0046013	regulation of T cell homeostatic proliferation	1/340	3/18493	0.054151	0.561836	0.544087	IL2	1
GO_BP_m1	GO:0060399	positive regulation of growth hormone receptor signaling pathway	1/340	3/18493	0.054151	0.561836	0.544087	MBD5	1
GO_BP_m1	GO:0061642	chemoattraction of axon	1/340	3/18493	0.054151	0.561836	0.544087	ROBO3	1
GO_BP_m1	GO:0070343	white fat cell proliferation	1/340	3/18493	0.054151	0.561836	0.544087	VSTM2A	1
GO_BP_m1	GO:0070350	regulation of white fat cell proliferation	1/340	3/18493	0.054151	0.561836	0.544087	VSTM2A	1
GO_BP_m1	GO:0072061	inner medullary collecting duct development	1/340	3/18493	0.054151	0.561836	0.544087	DACT2	1
GO_BP_m1	GO:0090065	regulation of production of siRNA involved in RNA interference	1/340	3/18493	0.054151	0.561836	0.544087	TARBP2	1
GO_BP_m1	GO:0090310	negative regulation of methylation-dependent chromatin silencing	1/340	3/18493	0.054151	0.561836	0.544087	APOBEC1	1
GO_BP_m1	GO:0106135	negative regulation of cardiac muscle cell contraction	1/340	3/18493	0.054151	0.561836	0.544087	KCNE3	1
GO_BP_m1	GO:1900005	positive regulation of serine-type endopeptidase activity	1/340	3/18493	0.054151	0.561836	0.544087	SEMG2	1
GO_BP_m1	GO:1900620	acetate ester biosynthetic process	1/340	3/18493	0.054151	0.561836	0.544087	SLC5A7	1
GO_BP_m1	GO:1902226	regulation of macrophage colony-stimulating factor signaling pathway	1/340	3/18493	0.054151	0.561836	0.544087	STAP1	1
GO_BP_m1	GO:1902573	positive regulation of serine-type peptidase activity	1/340	3/18493	0.054151	0.561836	0.544087	SEMG2	1
GO_BP_m1	GO:1902714	negative regulation of interferon-gamma secretion	1/340	3/18493	0.054151	0.561836	0.544087	ZC3H12A	1
GO_BP_m1	GO:1903294	regulation of glutamate secretion, neurotransmission	1/340	3/18493	0.054151	0.561836	0.544087	KMO	1
GO_BP_m1	GO:1903296	positive regulation of glutamate secretion, neurotransmission	1/340	3/18493	0.054151	0.561836	0.544087	KMO	1
GO_BP_m1	GO:1905150	regulation of voltage-gated sodium channel activity	1/340	3/18493	0.054151	0.561836	0.544087	FGF12	1
GO_BP_m1	GO:1990166	protein localization to site of double-strand break	1/340	3/18493	0.054151	0.561836	0.544087	SLF1	1
GO_BP_m1	GO:2000097	regulation of smooth muscle cell-matrix adhesion	1/340	3/18493	0.054151	0.561836	0.544087	APOD	1
GO_BP_m1	GO:2000410	regulation of thymocyte migration	1/340	3/18493	0.054151	0.561836	0.544087	XCL1	1
GO_BP_m1	GO:2000625	regulation of miRNA catabolic process	1/340	3/18493	0.054151	0.561836	0.544087	ZC3H12A	1
GO_BP_m1	GO:0043370	regulation of CD4-positive, alpha-beta T cell differentiation	3/340	47/18493	0.0551828	0.565047	0.547197	IL2/NFKBIZ/ZC3H12A	3
GO_BP_m1	GO:0003151	outflow tract morphogenesis	4/340	78/18493	0.0555486	0.565047	0.547197	GJA5/NPY2R/PITX2/TBX20	4
GO_BP_m1	GO:0021766	hippocampus development	4/340	78/18493	0.0555486	0.565047	0.547197	DCLK2/MAS1/EIF2B3/PHLPP2	4
GO_BP_m1	GO:0006304	DNA modification	5/340	112/18493	0.0558672	0.565047	0.547197	ASZ1/DNMT3B/DNTT/APOBEC1/USP7	5
GO_BP_m1	GO:0046822	regulation of nucleocytoplasmic transport	5/340	112/18493	0.0558672	0.565047	0.547197	AGTR2/APOD/XPO1/ZIC1/ZC3H12A	5
GO_BP_m1	GO:0046651	lymphocyte proliferation	9/340	264/18493	0.0558959	0.565047	0.547197	HHLA2/IFNA8/IFNA10/IFNA14/IL2/XCL1/DOCK8/TNFSF18/CTPS1	9
GO_BP_m1	GO:0009713	catechol-containing compound biosynthetic process	2/340	21/18493	0.056251	0.565047	0.547197	AGTR2/SLC6A3	2
GO_BP_m1	GO:0015874	norepinephrine transport	2/340	21/18493	0.056251	0.565047	0.547197	ADRA2B/AGTR2	2
GO_BP_m1	GO:0032516	positive regulation of phosphoprotein phosphatase activity	2/340	21/18493	0.056251	0.565047	0.547197	AGTR2/MAGI2	2
GO_BP_m1	GO:0035813	regulation of renal sodium excretion	2/340	21/18493	0.056251	0.565047	0.547197	AGTR1/AGTR2	2
GO_BP_m1	GO:0042423	catecholamine biosynthetic process	2/340	21/18493	0.056251	0.565047	0.547197	AGTR2/SLC6A3	2
GO_BP_m1	GO:0070233	negative regulation of T cell apoptotic process	2/340	21/18493	0.056251	0.565047	0.547197	SLC46A2/DOCK8	2
GO_BP_m1	GO:0007127	meiosis I	5/340	113/18493	0.0576159	0.576459	0.558248	RNF212/C14orf39/RPA2/BRDT/CCNE2	5
GO_BP_m1	GO:0055117	regulation of cardiac muscle contraction	4/340	79/18493	0.0577013	0.576459	0.558248	KCNE3/GJA5/ZC3H12A/CASQ2	4
GO_BP_m1	GO:0032943	mononuclear cell proliferation	9/340	266/18493	0.0580643	0.576459	0.558248	HHLA2/IFNA8/IFNA10/IFNA14/IL2/XCL1/DOCK8/TNFSF18/CTPS1	9
GO_BP_m1	GO:0007389	pattern specification process	13/340	434/18493	0.0587894	0.576459	0.558248	TBR1/CELSR2/DAND5/SSBP3/HHEX/NOTO/MEOX2/CDON/PITX2/TBX20/ZEB1/WNT8B/ZIC1	13
GO_BP_m1	GO:0070252	actin-mediated cell contraction	5/340	114/18493	0.0593957	0.576459	0.558248	KCNE3/FGF12/GJA5/MYH4/NUP155	5
GO_BP_m1	GO:0042116	macrophage activation	4/340	80/18493	0.0598983	0.576459	0.558248	TLR8/ZC3H12A/ADGRF5/STAP1	4
GO_BP_m1	GO:0051607	defense response to virus	8/340	228/18493	0.0604338	0.576459	0.558248	APOBEC1/IFI16/IFNA8/IFNA10/IFNA14/TLR8/TARBP2/ZC3H12A	8
GO_BP_m1	GO:0014074	response to purine-containing compound	6/340	151/18493	0.0605122	0.576459	0.558248	PPARGC1B/DNMT3B/DNTT/ITPR2/SLC6A3/CASQ2	6
GO_BP_m1	GO:0006936	muscle contraction	11/340	351/18493	0.0606526	0.576459	0.558248	KCNE3/CKMT2/ADRA2B/FGF12/GJA5/MYH4/NPY2R/TBX20/ZC3H12A/CASQ2/NUP155	11
GO_BP_m1	GO:0003044	regulation of systemic arterial blood pressure mediated by a chemical signal	3/340	49/18493	0.0610693	0.576459	0.558248	AGTR1/AGTR2/GJA5	3
GO_BP_m1	GO:0086009	membrane repolarization	3/340	49/18493	0.0610693	0.576459	0.558248	KCNE3/GJA5/CASQ2	3
GO_BP_m1	GO:0010884	positive regulation of lipid storage	2/340	22/18493	0.0611441	0.576459	0.558248	VSTM2A/ZC3H12A	2
GO_BP_m1	GO:0035812	renal sodium excretion	2/340	22/18493	0.0611441	0.576459	0.558248	AGTR1/AGTR2	2
GO_BP_m1	GO:0035929	steroid hormone secretion	2/340	22/18493	0.0611441	0.576459	0.558248	AGTR1/AGTR2	2
GO_BP_m1	GO:0045026	plasma membrane fusion	2/340	22/18493	0.0611441	0.576459	0.558248	CRISP1/ADAM2	2
GO_BP_m1	GO:0045117	azole transport	2/340	22/18493	0.0611441	0.576459	0.558248	C2orf83/SLC22A3	2
GO_BP_m1	GO:0046132	pyrimidine ribonucleoside biosynthetic process	2/340	22/18493	0.0611441	0.576459	0.558248	NMRK1/CTPS1	2
GO_BP_m1	GO:0003014	renal system process	5/340	115/18493	0.0612067	0.576459	0.558248	AGTR1/AGTR2/GJA5/AQP4/ADGRF5	5
GO_BP_m1	GO:0060968	regulation of gene silencing	5/340	115/18493	0.0612067	0.576459	0.558248	ATAD2/APOBEC1/TARBP2/ZC3H12A/HIST1H4B	5
GO_BP_m1	GO:0048515	spermatid differentiation	6/340	152/18493	0.0620751	0.576459	0.558248	PTCHD3/RNF17/SEMG2/TARBP2/IQCG/ADAD1	6
GO_BP_m1	GO:0097756	negative regulation of blood vessel diameter	4/340	81/18493	0.0621391	0.576459	0.558248	ADRA2B/AGTR1/FGB/GJA5	4
GO_BP_m1	GO:0000070	mitotic sister chromatid segregation	6/340	153/18493	0.0636618	0.576459	0.558248	SMC2/TEX14/DSN1/KIF23/SLF1/SPDL1	6
GO_BP_m1	GO:0009220	pyrimidine ribonucleotide biosynthetic process	2/340	23/18493	0.0661764	0.576459	0.558248	NMRK1/CTPS1	2
GO_BP_m1	GO:0019730	antimicrobial humoral response	5/340	118/18493	0.0668256	0.576459	0.558248	DEFB118/FGB/PF4V1/PRSS2/SEMG2	5
GO_BP_m1	GO:0061982	meiosis I cell cycle process	5/340	118/18493	0.0668256	0.576459	0.558248	RNF212/C14orf39/RPA2/BRDT/CCNE2	5
GO_BP_m1	GO:0006213	pyrimidine nucleoside metabolic process	3/340	51/18493	0.0672357	0.576459	0.558248	APOBEC1/NMRK1/CTPS1	3
GO_BP_m1	GO:0033260	nuclear DNA replication	3/340	51/18493	0.0672357	0.576459	0.558248	DONSON/LIG1/RPA2	3
GO_BP_m1	GO:0045840	positive regulation of mitotic nuclear division	3/340	51/18493	0.0672357	0.576459	0.558248	EPGN/TGFA/SLF1	3
GO_BP_m1	GO:2000107	negative regulation of leukocyte apoptotic process	3/340	51/18493	0.0672357	0.576459	0.558248	IL2/SLC46A2/DOCK8	3
GO_BP_m1	GO:2001258	negative regulation of cation channel activity	3/340	51/18493	0.0672357	0.576459	0.558248	KCNE3/FGF12/CASQ2	3
GO_BP_m1	GO:0051168	nuclear export	7/340	194/18493	0.067703	0.576459	0.558248	NUP205/XPO6/HHEX/NUP88/XPO1/RANBP3/NUP155	7
GO_BP_m1	GO:0071356	cellular response to tumor necrosis factor	8/340	235/18493	0.0694407	0.576459	0.558248	TANK/EDAR/EDARADD/XCL1/ZC3H12A/PLVAP/TNFSF18/CCL18	8
GO_BP_m1	GO:0006606	protein import into nucleus	6/340	157/18493	0.0702456	0.576459	0.558248	AGTR2/APOD/NUP88/ZIC1/ZC3H12A/NUP155	6
GO_BP_m1	GO:0042220	response to cocaine	3/340	52/18493	0.0704214	0.576459	0.558248	DNMT3B/OR5T1/SLC6A3	3
GO_BP_m1	GO:0043030	regulation of macrophage activation	3/340	52/18493	0.0704214	0.576459	0.558248	ZC3H12A/ADGRF5/STAP1	3
GO_BP_m1	GO:2000179	positive regulation of neural precursor cell proliferation	3/340	52/18493	0.0704214	0.576459	0.558248	DISC1/CDON/CIP2A	3
GO_BP_m1	GO:0001783	B cell apoptotic process	2/340	24/18493	0.0713412	0.576459	0.558248	IL2/FNIP1	2
GO_BP_m1	GO:0003171	atrioventricular valve development	2/340	24/18493	0.0713412	0.576459	0.558248	GJA5/TBX20	2
GO_BP_m1	GO:0022616	DNA strand elongation	2/340	24/18493	0.0713412	0.576459	0.558248	RNASEH1/LIG1	2
GO_BP_m1	GO:0044062	regulation of excretion	2/340	24/18493	0.0713412	0.576459	0.558248	AGTR1/AGTR2	2
GO_BP_m1	GO:0046639	negative regulation of alpha-beta T cell differentiation	2/340	24/18493	0.0713412	0.576459	0.558248	IL2/ZC3H12A	2
GO_BP_m1	GO:0050855	regulation of B cell receptor signaling pathway	2/340	24/18493	0.0713412	0.576459	0.558248	STAP1/GCSAML	2
GO_BP_m1	GO:0030101	natural killer cell activation	4/340	85/18493	0.0715373	0.576459	0.558248	IFNA8/IFNA10/IFNA14/IL2	4
GO_BP_m1	GO:0001777	T cell homeostatic proliferation	1/340	4/18493	0.0715436	0.576459	0.558248	IL2	1
GO_BP_m1	GO:0002309	T cell proliferation involved in immune response	1/340	4/18493	0.0715436	0.576459	0.558248	TNFSF18	1
GO_BP_m1	GO:0003105	negative regulation of glomerular filtration	1/340	4/18493	0.0715436	0.576459	0.558248	GJA5	1
GO_BP_m1	GO:0016199	axon midline choice point recognition	1/340	4/18493	0.0715436	0.576459	0.558248	ROBO3	1
GO_BP_m1	GO:0019805	quinolinate biosynthetic process	1/340	4/18493	0.0715436	0.576459	0.558248	KMO	1
GO_BP_m1	GO:0021764	amygdala development	1/340	4/18493	0.0715436	0.576459	0.558248	TBR1	1
GO_BP_m1	GO:0030423	targeting of mRNA for destruction involved in RNA interference	1/340	4/18493	0.0715436	0.576459	0.558248	TARBP2	1
GO_BP_m1	GO:0033499	galactose catabolic process via UDP-galactose	1/340	4/18493	0.0715436	0.576459	0.558248	GALK2	1
GO_BP_m1	GO:0035087	siRNA loading onto RISC involved in RNA interference	1/340	4/18493	0.0715436	0.576459	0.558248	TARBP2	1
GO_BP_m1	GO:0035564	regulation of kidney size	1/340	4/18493	0.0715436	0.576459	0.558248	AGTR2	1
GO_BP_m1	GO:0035582	sequestering of BMP in extracellular matrix	1/340	4/18493	0.0715436	0.576459	0.558248	DAND5	1
GO_BP_m1	GO:0035616	histone H2B conserved C-terminal lysine deubiquitination	1/340	4/18493	0.0715436	0.576459	0.558248	USP7	1
GO_BP_m1	GO:0035822	gene conversion	1/340	4/18493	0.0715436	0.576459	0.558248	RNF212	1
GO_BP_m1	GO:0036100	leukotriene catabolic process	1/340	4/18493	0.0715436	0.576459	0.558248	CYP4F3	1
GO_BP_m1	GO:0036101	leukotriene B4 catabolic process	1/340	4/18493	0.0715436	0.576459	0.558248	CYP4F3	1
GO_BP_m1	GO:0036102	leukotriene B4 metabolic process	1/340	4/18493	0.0715436	0.576459	0.558248	CYP4F3	1
GO_BP_m1	GO:0042078	germ-line stem cell division	1/340	4/18493	0.0715436	0.576459	0.558248	STRA8	1
GO_BP_m1	GO:0043137	DNA replication, removal of RNA primer	1/340	4/18493	0.0715436	0.576459	0.558248	RNASEH1	1
GO_BP_m1	GO:0045356	positive regulation of interferon-alpha biosynthetic process	1/340	4/18493	0.0715436	0.576459	0.558248	TLR8	1
GO_BP_m1	GO:0046618	drug export	1/340	4/18493	0.0715436	0.576459	0.558248	SLC47A2	1
GO_BP_m1	GO:0048133	male germ-line stem cell asymmetric division	1/340	4/18493	0.0715436	0.576459	0.558248	STRA8	1
GO_BP_m1	GO:0048369	lateral mesoderm morphogenesis	1/340	4/18493	0.0715436	0.576459	0.558248	TBX20	1
GO_BP_m1	GO:0048370	lateral mesoderm formation	1/340	4/18493	0.0715436	0.576459	0.558248	TBX20	1
GO_BP_m1	GO:0050689	negative regulation of defense response to virus by host	1/340	4/18493	0.0715436	0.576459	0.558248	TARBP2	1
GO_BP_m1	GO:0050748	negative regulation of lipoprotein metabolic process	1/340	4/18493	0.0715436	0.576459	0.558248	APOD	1
GO_BP_m1	GO:0051387	negative regulation of neurotrophin TRK receptor signaling pathway	1/340	4/18493	0.0715436	0.576459	0.558248	AGTR2	1
GO_BP_m1	GO:0051790	short-chain fatty acid biosynthetic process	1/340	4/18493	0.0715436	0.576459	0.558248	ACSS1	1
GO_BP_m1	GO:0061325	cell proliferation involved in outflow tract morphogenesis	1/340	4/18493	0.0715436	0.576459	0.558248	PITX2	1
GO_BP_m1	GO:0061535	glutamate secretion, neurotransmission	1/340	4/18493	0.0715436	0.576459	0.558248	KMO	1
GO_BP_m1	GO:0070175	positive regulation of enamel mineralization	1/340	4/18493	0.0715436	0.576459	0.558248	ENAM	1
GO_BP_m1	GO:0070346	positive regulation of fat cell proliferation	1/340	4/18493	0.0715436	0.576459	0.558248	VSTM2A	1
GO_BP_m1	GO:0071934	thiamine transmembrane transport	1/340	4/18493	0.0715436	0.576459	0.558248	C2orf83	1
GO_BP_m1	GO:0086017	Purkinje myocyte action potential	1/340	4/18493	0.0715436	0.576459	0.558248	GJA5	1
GO_BP_m1	GO:0090116	C-5 methylation of cytosine	1/340	4/18493	0.0715436	0.576459	0.558248	DNMT3B	1
GO_BP_m1	GO:0090168	Golgi reassembly	1/340	4/18493	0.0715436	0.576459	0.558248	PDCD10	1
GO_BP_m1	GO:0090403	oxidative stress-induced premature senescence	1/340	4/18493	0.0715436	0.576459	0.558248	WNT16	1
GO_BP_m1	GO:0097118	neuroligin clustering involved in postsynaptic membrane assembly	1/340	4/18493	0.0715436	0.576459	0.558248	MAGI2	1
GO_BP_m1	GO:0098728	germline stem cell asymmetric division	1/340	4/18493	0.0715436	0.576459	0.558248	STRA8	1
GO_BP_m1	GO:0098904	regulation of AV node cell action potential	1/340	4/18493	0.0715436	0.576459	0.558248	GJA5	1
GO_BP_m1	GO:1900133	regulation of renin secretion into blood stream	1/340	4/18493	0.0715436	0.576459	0.558248	GJA5	1
GO_BP_m1	GO:1900368	regulation of RNA interference	1/340	4/18493	0.0715436	0.576459	0.558248	TARBP2	1
GO_BP_m1	GO:1901318	negative regulation of flagellated sperm motility	1/340	4/18493	0.0715436	0.576459	0.558248	SEMG2	1
GO_BP_m1	GO:1901537	positive regulation of DNA demethylation	1/340	4/18493	0.0715436	0.576459	0.558248	USP7	1
GO_BP_m1	GO:1903903	regulation of establishment of T cell polarity	1/340	4/18493	0.0715436	0.576459	0.558248	DOCK8	1
GO_BP_m1	GO:1903976	negative regulation of glial cell migration	1/340	4/18493	0.0715436	0.576459	0.558248	STAP1	1
GO_BP_m1	GO:1904636	response to ionomycin	1/340	4/18493	0.0715436	0.576459	0.558248	ZC3H12A	1
GO_BP_m1	GO:1904637	cellular response to ionomycin	1/340	4/18493	0.0715436	0.576459	0.558248	ZC3H12A	1
GO_BP_m1	GO:2000152	regulation of ubiquitin-specific protease activity	1/340	4/18493	0.0715436	0.576459	0.558248	TANK	1
GO_BP_m1	GO:2000563	positive regulation of CD4-positive, alpha-beta T cell proliferation	1/340	4/18493	0.0715436	0.576459	0.558248	XCL1	1
GO_BP_m1	GO:2000821	regulation of grooming behavior	1/340	4/18493	0.0715436	0.576459	0.558248	CNTNAP4	1
GO_BP_m1	GO:0007131	reciprocal meiotic recombination	3/340	53/18493	0.073674	0.588615	0.57002	RNF212/C14orf39/RPA2	3
GO_BP_m1	GO:0009435	NAD biosynthetic process	3/340	53/18493	0.073674	0.588615	0.57002	NMNAT2/KMO/NMRK1	3
GO_BP_m1	GO:0035825	homologous recombination	3/340	53/18493	0.073674	0.588615	0.57002	RNF212/C14orf39/RPA2	3
GO_BP_m1	GO:0043331	response to dsRNA	3/340	53/18493	0.073674	0.588615	0.57002	IFNA8/IFNA10/IFNA14	3
GO_BP_m1	GO:0042110	T cell activation	13/340	451/18493	0.0744662	0.593691	0.574937	HHLA2/IFNA8/IFNA10/IFNA14/IL2/SLC46A2/XCL1/NFKBIZ/ZEB1/ZC3H12A/DOCK8/TNFSF18/CTPS1	13
GO_BP_m1	GO:0006855	drug transmembrane transport	4/340	87/18493	0.0764934	0.601175	0.582184	SLC47A2/C2orf83/SLC1A7/SLC22A3	4
GO_BP_m1	GO:0035710	CD4-positive, alpha-beta T cell activation	4/340	87/18493	0.0764934	0.601175	0.582184	IL2/XCL1/NFKBIZ/ZC3H12A	4
GO_BP_m1	GO:0061097	regulation of protein tyrosine kinase activity	4/340	87/18493	0.0764934	0.601175	0.582184	CBLC/EPGN/TGFA/STAP1	4
GO_BP_m1	GO:2000106	regulation of leukocyte apoptotic process	4/340	87/18493	0.0764934	0.601175	0.582184	IL2/SLC46A2/DOCK8/FNIP1	4
GO_BP_m1	GO:0006730	one-carbon metabolic process	2/340	25/18493	0.0766319	0.601175	0.582184	MTHFD1/CA6	2
GO_BP_m1	GO:0007214	gamma-aminobutyric acid signaling pathway	2/340	25/18493	0.0766319	0.601175	0.582184	GPR156/GABRG2	2
GO_BP_m1	GO:0009218	pyrimidine ribonucleotide metabolic process	2/340	25/18493	0.0766319	0.601175	0.582184	NMRK1/CTPS1	2
GO_BP_m1	GO:0090101	negative regulation of transmembrane receptor protein serine/threonine kinase signaling pathway	5/340	123/18493	0.0768066	0.601175	0.582184	DACT2/DAND5/ONECUT1/TBX20/MAGI2	5
GO_BP_m1	GO:0061098	positive regulation of protein tyrosine kinase activity	3/340	54/18493	0.0769923	0.601175	0.582184	EPGN/TGFA/STAP1	3
GO_BP_m1	GO:0098900	regulation of action potential	3/340	54/18493	0.0769923	0.601175	0.582184	KCNE3/FGF12/GJA5	3
GO_BP_m1	GO:0003018	vascular process in circulatory system	6/340	161/18493	0.0772081	0.60162	0.582615	ADRA2B/AGTR1/AGTR2/FGB/GJA5/KNG1	6
GO_BP_m1	GO:0051783	regulation of nuclear division	7/340	201/18493	0.0784243	0.603586	0.584518	EPGN/TEX14/TGFA/CCNE2/KNTC1/SLF1/SPDL1	7
GO_BP_m1	GO:0070661	leukocyte proliferation	9/340	283/18493	0.0786823	0.603586	0.584518	HHLA2/IFNA8/IFNA10/IFNA14/IL2/XCL1/DOCK8/TNFSF18/CTPS1	9
GO_BP_m1	GO:0009855	determination of bilateral symmetry	5/340	124/18493	0.0788944	0.603586	0.584518	DAND5/NOTO/PITX2/TBX20/WNT8B	5
GO_BP_m1	GO:0009799	specification of symmetry	5/340	125/18493	0.0810124	0.603586	0.584518	DAND5/NOTO/PITX2/TBX20/WNT8B	5
GO_BP_m1	GO:0045132	meiotic chromosome segregation	4/340	89/18493	0.0816174	0.603586	0.584518	SMC2/RNF212/C14orf39/CCNE2	4
GO_BP_m1	GO:0048596	embryonic camera-type eye morphogenesis	2/340	26/18493	0.0820421	0.603586	0.584518	WNT16/ZEB1	2
GO_BP_m1	GO:0051953	negative regulation of amine transport	2/340	26/18493	0.0820421	0.603586	0.584518	ADRA2B/AGTR2	2
GO_BP_m1	GO:0060307	regulation of ventricular cardiac muscle cell membrane repolarization	2/340	26/18493	0.0820421	0.603586	0.584518	KCNE3/GJA5	2
GO_BP_m1	GO:0080111	DNA demethylation	2/340	26/18493	0.0820421	0.603586	0.584518	APOBEC1/USP7	2
GO_BP_m1	GO:0006937	regulation of muscle contraction	6/340	164/18493	0.0826772	0.603586	0.584518	KCNE3/ADRA2B/GJA5/NPY2R/ZC3H12A/CASQ2	6
GO_BP_m1	GO:0032102	negative regulation of response to external stimulus	10/340	329/18493	0.0835284	0.603586	0.584518	SEMA6B/FGB/APOD/IL2/KNG1/AJAP1/SLC6A3/TARBP2/ZC3H12A/STAP1	10
GO_BP_m1	GO:0035306	positive regulation of dephosphorylation	3/340	56/18493	0.0838218	0.603586	0.584518	PPARGC1B/AGTR2/MAGI2	3
GO_BP_m1	GO:0045143	homologous chromosome segregation	3/340	56/18493	0.0838218	0.603586	0.584518	RNF212/C14orf39/CCNE2	3
GO_BP_m1	GO:0086065	cell communication involved in cardiac conduction	3/340	56/18493	0.0838218	0.603586	0.584518	GJA5/CASQ2/NUP155	3
GO_BP_m1	GO:0030900	forebrain development	11/340	374/18493	0.0858736	0.603586	0.584518	TBR1/DCLK2/SYNE2/SLITRK5/MAS1/NOTCH3/CDON/PITX2/SLC6A3/EIF2B3/PHLPP2	11
GO_BP_m1	GO:0046634	regulation of alpha-beta T cell activation	4/340	91/18493	0.0869067	0.603586	0.584518	IL2/XCL1/NFKBIZ/ZC3H12A	4
GO_BP_m1	GO:0042093	T-helper cell differentiation	3/340	57/18493	0.0873307	0.603586	0.584518	IL2/NFKBIZ/ZC3H12A	3
GO_BP_m1	GO:0097755	positive regulation of blood vessel diameter	3/340	57/18493	0.0873307	0.603586	0.584518	AGTR2/GJA5/KNG1	3
GO_BP_m1	GO:0042104	positive regulation of activated T cell proliferation	2/340	27/18493	0.0875658	0.603586	0.584518	HHLA2/IL2	2
GO_BP_m1	GO:0045932	negative regulation of muscle contraction	2/340	27/18493	0.0875658	0.603586	0.584518	KCNE3/ZC3H12A	2
GO_BP_m1	GO:0021537	telencephalon development	8/340	248/18493	0.0882424	0.603586	0.584518	TBR1/DCLK2/SYNE2/SLITRK5/MAS1/CDON/EIF2B3/PHLPP2	8
GO_BP_m1	GO:0001661	conditioned taste aversion	1/340	5/18493	0.0886173	0.603586	0.584518	TBR1	1
GO_BP_m1	GO:0001757	somite specification	1/340	5/18493	0.0886173	0.603586	0.584518	MEOX2	1
GO_BP_m1	GO:0007343	egg activation	1/340	5/18493	0.0886173	0.603586	0.584518	WBP2NL	1
GO_BP_m1	GO:0009092	homoserine metabolic process	1/340	5/18493	0.0886173	0.603586	0.584518	MTHFD1	1
GO_BP_m1	GO:0009256	10-formyltetrahydrofolate metabolic process	1/340	5/18493	0.0886173	0.603586	0.584518	MTHFD1	1
GO_BP_m1	GO:0010991	negative regulation of SMAD protein complex assembly	1/340	5/18493	0.0886173	0.603586	0.584518	TBX20	1
GO_BP_m1	GO:0014809	regulation of skeletal muscle contraction by regulation of release of sequestered calcium ion	1/340	5/18493	0.0886173	0.603586	0.584518	CASQ2	1
GO_BP_m1	GO:0018057	peptidyl-lysine oxidation	1/340	5/18493	0.0886173	0.603586	0.584518	LOX	1
GO_BP_m1	GO:0019346	transsulfuration	1/340	5/18493	0.0886173	0.603586	0.584518	MTHFD1	1
GO_BP_m1	GO:0019541	propionate metabolic process	1/340	5/18493	0.0886173	0.603586	0.584518	ACSS1	1
GO_BP_m1	GO:0021815	modulation of microtubule cytoskeleton involved in cerebral cortex radial glia guided migration	1/340	5/18493	0.0886173	0.603586	0.584518	SYNE2	1
GO_BP_m1	GO:0030473	nuclear migration along microtubule	1/340	5/18493	0.0886173	0.603586	0.584518	SYNE2	1
GO_BP_m1	GO:0032776	DNA methylation on cytosine	1/340	5/18493	0.0886173	0.603586	0.584518	DNMT3B	1
GO_BP_m1	GO:0032811	negative regulation of epinephrine secretion	1/340	5/18493	0.0886173	0.603586	0.584518	ADRA2B	1
GO_BP_m1	GO:0034093	positive regulation of maintenance of sister chromatid cohesion	1/340	5/18493	0.0886173	0.603586	0.584518	SLF1	1
GO_BP_m1	GO:0034184	positive regulation of maintenance of mitotic sister chromatid cohesion	1/340	5/18493	0.0886173	0.603586	0.584518	SLF1	1
GO_BP_m1	GO:0034354	'de novo' NAD biosynthetic process from tryptophan	1/340	5/18493	0.0886173	0.603586	0.584518	KMO	1
GO_BP_m1	GO:0035624	receptor transactivation	1/340	5/18493	0.0886173	0.603586	0.584518	ADRA2B	1
GO_BP_m1	GO:0036481	intrinsic apoptotic signaling pathway in response to hydrogen peroxide	1/340	5/18493	0.0886173	0.603586	0.584518	PDCD10	1
GO_BP_m1	GO:0042488	positive regulation of odontogenesis of dentin-containing tooth	1/340	5/18493	0.0886173	0.603586	0.584518	ENAM	1
GO_BP_m1	GO:0046010	positive regulation of circadian sleep/wake cycle, non-REM sleep	1/340	5/18493	0.0886173	0.603586	0.584518	NPY2R	1
GO_BP_m1	GO:0046874	quinolinate metabolic process	1/340	5/18493	0.0886173	0.603586	0.584518	KMO	1
GO_BP_m1	GO:0060126	somatotropin secreting cell differentiation	1/340	5/18493	0.0886173	0.603586	0.584518	PITX2	1
GO_BP_m1	GO:0060398	regulation of growth hormone receptor signaling pathway	1/340	5/18493	0.0886173	0.603586	0.584518	MBD5	1
GO_BP_m1	GO:0060605	tube lumen cavitation	1/340	5/18493	0.0886173	0.603586	0.584518	EDAR	1
GO_BP_m1	GO:0060662	salivary gland cavitation	1/340	5/18493	0.0886173	0.603586	0.584518	EDAR	1
GO_BP_m1	GO:0061302	smooth muscle cell-matrix adhesion	1/340	5/18493	0.0886173	0.603586	0.584518	APOD	1
GO_BP_m1	GO:0070345	negative regulation of fat cell proliferation	1/340	5/18493	0.0886173	0.603586	0.584518	TFDP1	1
GO_BP_m1	GO:0071362	cellular response to ether	1/340	5/18493	0.0886173	0.603586	0.584518	ZC3H12A	1
GO_BP_m1	GO:0071557	histone H3-K27 demethylation	1/340	5/18493	0.0886173	0.603586	0.584518	UTY	1
GO_BP_m1	GO:0072103	glomerulus vasculature morphogenesis	1/340	5/18493	0.0886173	0.603586	0.584518	NOTCH3	1
GO_BP_m1	GO:0072104	glomerular capillary formation	1/340	5/18493	0.0886173	0.603586	0.584518	NOTCH3	1
GO_BP_m1	GO:0072300	positive regulation of metanephric glomerulus development	1/340	5/18493	0.0886173	0.603586	0.584518	AGTR2	1
GO_BP_m1	GO:0072679	thymocyte migration	1/340	5/18493	0.0886173	0.603586	0.584518	XCL1	1
GO_BP_m1	GO:0098908	regulation of neuronal action potential	1/340	5/18493	0.0886173	0.603586	0.584518	FGF12	1
GO_BP_m1	GO:1900028	negative regulation of ruffle assembly	1/340	5/18493	0.0886173	0.603586	0.584518	STAP1	1
GO_BP_m1	GO:1900145	regulation of nodal signaling pathway involved in determination of left/right asymmetry	1/340	5/18493	0.0886173	0.603586	0.584518	DAND5	1
GO_BP_m1	GO:1900175	regulation of nodal signaling pathway involved in determination of lateral mesoderm left/right asymmetry	1/340	5/18493	0.0886173	0.603586	0.584518	DAND5	1
GO_BP_m1	GO:1901523	icosanoid catabolic process	1/340	5/18493	0.0886173	0.603586	0.584518	CYP4F3	1
GO_BP_m1	GO:1903936	cellular response to sodium arsenite	1/340	5/18493	0.0886173	0.603586	0.584518	ZC3H12A	1
GO_BP_m1	GO:1903969	regulation of response to macrophage colony-stimulating factor	1/340	5/18493	0.0886173	0.603586	0.584518	STAP1	1
GO_BP_m1	GO:1903972	regulation of cellular response to macrophage colony-stimulating factor stimulus	1/340	5/18493	0.0886173	0.603586	0.584518	STAP1	1
GO_BP_m1	GO:1904124	microglial cell migration	1/340	5/18493	0.0886173	0.603586	0.584518	STAP1	1
GO_BP_m1	GO:1904139	regulation of microglial cell migration	1/340	5/18493	0.0886173	0.603586	0.584518	STAP1	1
GO_BP_m1	GO:2000405	negative regulation of T cell migration	1/340	5/18493	0.0886173	0.603586	0.584518	APOD	1
GO_BP_m1	GO:2000554	regulation of T-helper 1 cell cytokine production	1/340	5/18493	0.0886173	0.603586	0.584518	XCL1	1
GO_BP_m1	GO:2000556	positive regulation of T-helper 1 cell cytokine production	1/340	5/18493	0.0886173	0.603586	0.584518	XCL1	1
GO_BP_m1	GO:2000630	positive regulation of miRNA metabolic process	1/340	5/18493	0.0886173	0.603586	0.584518	ZC3H12A	1
GO_BP_m1	GO:2000809	positive regulation of synaptic vesicle clustering	1/340	5/18493	0.0886173	0.603586	0.584518	MAGI2	1
GO_BP_m1	GO:0046425	regulation of JAK-STAT cascade	5/340	129/18493	0.0897841	0.609341	0.590092	IFNA8/IFNA10/IFNA14/IL2/TNFSF18	5
GO_BP_m1	GO:0071426	ribonucleoprotein complex export from nucleus	5/340	129/18493	0.0897841	0.609341	0.590092	NUP205/HHEX/NUP88/XPO1/NUP155	5
GO_BP_m1	GO:0006941	striated muscle contraction	6/340	168/18493	0.090296	0.611719	0.592395	KCNE3/FGF12/GJA5/ZC3H12A/CASQ2/NUP155	6
GO_BP_m1	GO:1903779	regulation of cardiac conduction	3/340	58/18493	0.0909006	0.614715	0.595296	GJA5/ITPR2/CASQ2	3
GO_BP_m1	GO:0071166	ribonucleoprotein complex localization	5/340	130/18493	0.0920512	0.621243	0.601618	NUP205/HHEX/NUP88/XPO1/NUP155	5
GO_BP_m1	GO:0006942	regulation of striated muscle contraction	4/340	93/18493	0.0923581	0.621243	0.601618	KCNE3/GJA5/ZC3H12A/CASQ2	4
GO_BP_m1	GO:0044728	DNA methylation or demethylation	4/340	93/18493	0.0923581	0.621243	0.601618	ASZ1/DNMT3B/APOBEC1/USP7	4
GO_BP_m1	GO:0007263	nitric oxide mediated signal transduction	2/340	28/18493	0.093197	0.624667	0.604934	AGTR2/NPY2R	2
GO_BP_m1	GO:0072378	blood coagulation, fibrin clot formation	2/340	28/18493	0.093197	0.624667	0.604934	FGB/KNG1	2
GO_BP_m1	GO:0002294	CD4-positive, alpha-beta T cell differentiation involved in immune response	3/340	59/18493	0.0945304	0.62845	0.608598	IL2/NFKBIZ/ZC3H12A	3
GO_BP_m1	GO:0072678	T cell migration	3/340	59/18493	0.0945304	0.62845	0.608598	APOD/XCL1/DOCK8	3
GO_BP_m1	GO:0060840	artery development	4/340	94/18493	0.0951436	0.62845	0.608598	GJA5/LOX/NOTCH3/ADGRF5	4
GO_BP_m1	GO:0051291	protein heterooligomerization	5/340	132/18493	0.0966729	0.62845	0.608598	HBG2/SEMG2/HIST1H4B/SQSTM1/MAGI2	5
GO_BP_m1	GO:0032649	regulation of interferon-gamma production	4/340	95/18493	0.0979683	0.62845	0.608598	IL2/TLR8/XCL1/ZC3H12A	4
GO_BP_m1	GO:1990823	response to leukemia inhibitory factor	4/340	95/18493	0.0979683	0.62845	0.608598	PDCD10/TEX14/RNMT/LRAT	4
GO_BP_m1	GO:1990830	cellular response to leukemia inhibitory factor	4/340	95/18493	0.0979683	0.62845	0.608598	PDCD10/TEX14/RNMT/LRAT	4
GO_BP_m1	GO:0002287	alpha-beta T cell activation involved in immune response	3/340	60/18493	0.0982189	0.62845	0.608598	IL2/NFKBIZ/ZC3H12A	3
GO_BP_m1	GO:0002293	alpha-beta T cell differentiation involved in immune response	3/340	60/18493	0.0982189	0.62845	0.608598	IL2/NFKBIZ/ZC3H12A	3
GO_BP_m1	GO:0032835	glomerulus development	3/340	60/18493	0.0982189	0.62845	0.608598	AGTR2/NOTCH3/MAGI2	3
GO_BP_m1	GO:1905268	negative regulation of chromatin organization	3/340	60/18493	0.0982189	0.62845	0.608598	DNMT3B/ATAD2/APOBEC1	3
GO_BP_m1	GO:0010586	miRNA metabolic process	2/340	29/18493	0.0989298	0.62845	0.608598	TARBP2/ZC3H12A	2
GO_BP_m1	GO:0010644	cell communication by electrical coupling	2/340	29/18493	0.0989298	0.62845	0.608598	GJA5/CASQ2	2
GO_BP_m1	GO:0034698	response to gonadotropin	2/340	29/18493	0.0989298	0.62845	0.608598	MAS1/PAPPA	2
GO_BP_m1	GO:0046134	pyrimidine nucleoside biosynthetic process	2/340	29/18493	0.0989298	0.62845	0.608598	NMRK1/CTPS1	2
GO_BP_m1	GO:1901017	negative regulation of potassium ion transmembrane transporter activity	2/340	29/18493	0.0989298	0.62845	0.608598	KCNE3/CASQ2	2
GO_BP_m1	GO:1904892	regulation of STAT cascade	5/340	133/18493	0.0990273	0.62845	0.608598	IFNA8/IFNA10/IFNA14/IL2/TNFSF18	5
GO_BP_m1	GO:0007281	germ cell development	8/340	255/18493	0.0994813	0.62845	0.608598	C14orf39/STRA8/PTCHD3/RNF17/SEMG2/TARBP2/IQCG/ADAD1	8
GO_BP_m1	GO:0003002	regionalization	10/340	341/18493	0.0997473	0.62845	0.608598	TBR1/CELSR2/SSBP3/HHEX/NOTO/MEOX2/CDON/PITX2/TBX20/WNT8B	10
GO_BP_m1	GO:0017038	protein import	7/340	214/18493	0.100805	0.62845	0.608598	AGTR2/APOD/NUP88/ZIC1/ZC3H12A/TIMM50/NUP155	7
GO_BP_m1	GO:0034612	response to tumor necrosis factor	8/340	257/18493	0.102834	0.62845	0.608598	TANK/EDAR/EDARADD/XCL1/ZC3H12A/PLVAP/TNFSF18/CCL18	8
GO_BP_m1	GO:0000075	cell cycle checkpoint	7/340	216/18493	0.104529	0.62845	0.608598	DONSON/TEX14/RPA2/TFDP1/MDC1/KNTC1/SPDL1	7
GO_BP_m1	GO:0003209	cardiac atrium morphogenesis	2/340	30/18493	0.104759	0.62845	0.608598	GJA5/TBX20	2
GO_BP_m1	GO:0045907	positive regulation of vasoconstriction	2/340	30/18493	0.104759	0.62845	0.608598	FGB/GJA5	2
GO_BP_m1	GO:0071709	membrane assembly	2/340	30/18493	0.104759	0.62845	0.608598	DMKN/MAGI2	2
GO_BP_m1	GO:0099625	ventricular cardiac muscle cell membrane repolarization	2/340	30/18493	0.104759	0.62845	0.608598	KCNE3/GJA5	2
GO_BP_m1	GO:1900181	negative regulation of protein localization to nucleus	2/340	30/18493	0.104759	0.62845	0.608598	DCLK2/APOD	2
GO_BP_m1	GO:2000406	positive regulation of T cell migration	2/340	30/18493	0.104759	0.62845	0.608598	XCL1/DOCK8	2
GO_BP_m1	GO:0000706	meiotic DNA double-strand break processing	1/340	6/18493	0.105378	0.62845	0.608598	C14orf39	1
GO_BP_m1	GO:0000912	assembly of actomyosin apparatus involved in cytokinesis	1/340	6/18493	0.105378	0.62845	0.608598	KIF23	1
GO_BP_m1	GO:0000915	actomyosin contractile ring assembly	1/340	6/18493	0.105378	0.62845	0.608598	KIF23	1
GO_BP_m1	GO:0000972	transcription-dependent tethering of RNA polymerase II gene DNA at nuclear periphery	1/340	6/18493	0.105378	0.62845	0.608598	NUP155	1
GO_BP_m1	GO:0001999	renal response to blood flow involved in circulatory renin-angiotensin regulation of systemic arterial blood pressure	1/340	6/18493	0.105378	0.62845	0.608598	GJA5	1
GO_BP_m1	GO:0002001	renin secretion into blood stream	1/340	6/18493	0.105378	0.62845	0.608598	GJA5	1
GO_BP_m1	GO:0003175	tricuspid valve development	1/340	6/18493	0.105378	0.62845	0.608598	TBX20	1
GO_BP_m1	GO:0003284	septum primum development	1/340	6/18493	0.105378	0.62845	0.608598	GJA5	1
GO_BP_m1	GO:0003402	planar cell polarity pathway involved in axis elongation	1/340	6/18493	0.105378	0.62845	0.608598	MAGI2	1
GO_BP_m1	GO:0008291	acetylcholine metabolic process	1/340	6/18493	0.105378	0.62845	0.608598	SLC5A7	1
GO_BP_m1	GO:0010032	meiotic chromosome condensation	1/340	6/18493	0.105378	0.62845	0.608598	SMC2	1
GO_BP_m1	GO:0010216	maintenance of DNA methylation	1/340	6/18493	0.105378	0.62845	0.608598	USP7	1
GO_BP_m1	GO:0010694	positive regulation of alkaline phosphatase activity	1/340	6/18493	0.105378	0.62845	0.608598	PPARGC1B	1
GO_BP_m1	GO:0010760	negative regulation of macrophage chemotaxis	1/340	6/18493	0.105378	0.62845	0.608598	STAP1	1
GO_BP_m1	GO:0010990	regulation of SMAD protein complex assembly	1/340	6/18493	0.105378	0.62845	0.608598	TBX20	1
GO_BP_m1	GO:0014722	regulation of skeletal muscle contraction by calcium ion signaling	1/340	6/18493	0.105378	0.62845	0.608598	CASQ2	1
GO_BP_m1	GO:0016198	axon choice point recognition	1/340	6/18493	0.105378	0.62845	0.608598	ROBO3	1
GO_BP_m1	GO:0032430	positive regulation of phospholipase A2 activity	1/340	6/18493	0.105378	0.62845	0.608598	AGTR1	1
GO_BP_m1	GO:0033603	positive regulation of dopamine secretion	1/340	6/18493	0.105378	0.62845	0.608598	NPY2R	1
GO_BP_m1	GO:0035740	CD8-positive, alpha-beta T cell proliferation	1/340	6/18493	0.105378	0.62845	0.608598	XCL1	1
GO_BP_m1	GO:0036265	RNA (guanine-N7)-methylation	1/340	6/18493	0.105378	0.62845	0.608598	RNMT	1
GO_BP_m1	GO:0038145	macrophage colony-stimulating factor signaling pathway	1/340	6/18493	0.105378	0.62845	0.608598	STAP1	1
GO_BP_m1	GO:0043152	induction of bacterial agglutination	1/340	6/18493	0.105378	0.62845	0.608598	FGB	1
GO_BP_m1	GO:0045349	interferon-alpha biosynthetic process	1/340	6/18493	0.105378	0.62845	0.608598	TLR8	1
GO_BP_m1	GO:0045354	regulation of interferon-alpha biosynthetic process	1/340	6/18493	0.105378	0.62845	0.608598	TLR8	1
GO_BP_m1	GO:0045938	positive regulation of circadian sleep/wake cycle, sleep	1/340	6/18493	0.105378	0.62845	0.608598	NPY2R	1
GO_BP_m1	GO:0070173	regulation of enamel mineralization	1/340	6/18493	0.105378	0.62845	0.608598	ENAM	1
GO_BP_m1	GO:0071638	negative regulation of monocyte chemotactic protein-1 production	1/340	6/18493	0.105378	0.62845	0.608598	APOD	1
GO_BP_m1	GO:0072298	regulation of metanephric glomerulus development	1/340	6/18493	0.105378	0.62845	0.608598	AGTR2	1
GO_BP_m1	GO:0097052	L-kynurenine metabolic process	1/340	6/18493	0.105378	0.62845	0.608598	KMO	1
GO_BP_m1	GO:1900619	acetate ester metabolic process	1/340	6/18493	0.105378	0.62845	0.608598	SLC5A7	1
GO_BP_m1	GO:1900825	regulation of membrane depolarization during cardiac muscle cell action potential	1/340	6/18493	0.105378	0.62845	0.608598	GJA5	1
GO_BP_m1	GO:1902302	regulation of potassium ion export	1/340	6/18493	0.105378	0.62845	0.608598	KCNE3	1
GO_BP_m1	GO:1903764	regulation of potassium ion export across plasma membrane	1/340	6/18493	0.105378	0.62845	0.608598	KCNE3	1
GO_BP_m1	GO:1903935	response to sodium arsenite	1/340	6/18493	0.105378	0.62845	0.608598	ZC3H12A	1
GO_BP_m1	GO:1905032	negative regulation of membrane repolarization during cardiac muscle cell action potential	1/340	6/18493	0.105378	0.62845	0.608598	KCNE3	1
GO_BP_m1	GO:2000503	positive regulation of natural killer cell chemotaxis	1/340	6/18493	0.105378	0.62845	0.608598	XCL1	1
GO_BP_m1	GO:2000553	positive regulation of T-helper 2 cell cytokine production	1/340	6/18493	0.105378	0.62845	0.608598	XCL1	1
GO_BP_m1	GO:2000562	negative regulation of CD4-positive, alpha-beta T cell proliferation	1/340	6/18493	0.105378	0.62845	0.608598	XCL1	1
GO_BP_m1	GO:2000564	regulation of CD8-positive, alpha-beta T cell proliferation	1/340	6/18493	0.105378	0.62845	0.608598	XCL1	1
GO_BP_m1	GO:2001182	regulation of interleukin-12 secretion	1/340	6/18493	0.105378	0.62845	0.608598	TLR8	1
GO_BP_m1	GO:2001187	positive regulation of CD8-positive, alpha-beta T cell activation	1/340	6/18493	0.105378	0.62845	0.608598	XCL1	1
GO_BP_m1	GO:0044786	cell cycle DNA replication	3/340	62/18493	0.105767	0.629779	0.609885	DONSON/LIG1/RPA2	3
GO_BP_m1	GO:0009108	coenzyme biosynthetic process	7/340	217/18493	0.106419	0.632197	0.612226	NMNAT2/MTHFD1/COQ3/ELOVL2/ACSS1/KMO/NMRK1	7
GO_BP_m1	GO:0035637	multicellular organismal signaling	6/340	176/18493	0.106634	0.632197	0.612226	KCNE3/FGF12/GJA5/ITPR2/CASQ2/NUP155	6
GO_BP_m1	GO:0044773	mitotic DNA damage checkpoint	4/340	98/18493	0.106674	0.632197	0.612226	DONSON/RPA2/TFDP1/MDC1	4
GO_BP_m1	GO:0006405	RNA export from nucleus	5/340	137/18493	0.10873	0.642371	0.622078	NUP205/HHEX/NUP88/XPO1/NUP155	5
GO_BP_m1	GO:0045580	regulation of T cell differentiation	5/340	137/18493	0.10873	0.642371	0.622078	IL2/SLC46A2/NFKBIZ/ZEB1/ZC3H12A	5
GO_BP_m1	GO:0046637	regulation of alpha-beta T cell differentiation	3/340	63/18493	0.109624	0.643937	0.623595	IL2/NFKBIZ/ZC3H12A	3
GO_BP_m1	GO:1901016	regulation of potassium ion transmembrane transporter activity	3/340	63/18493	0.109624	0.643937	0.623595	KCNE3/LRRC55/CASQ2	3
GO_BP_m1	GO:0002027	regulation of heart rate	4/340	99/18493	0.109651	0.643937	0.623595	KCNE3/AGTR2/GJA5/CASQ2	4
GO_BP_m1	GO:0001963	synaptic transmission, dopaminergic	2/340	31/18493	0.110678	0.643937	0.623595	OR5T1/CNTNAP4	2
GO_BP_m1	GO:0031935	regulation of chromatin silencing	2/340	31/18493	0.110678	0.643937	0.623595	ATAD2/APOBEC1	2
GO_BP_m1	GO:0032689	negative regulation of interferon-gamma production	2/340	31/18493	0.110678	0.643937	0.623595	XCL1/ZC3H12A	2
GO_BP_m1	GO:0045742	positive regulation of epidermal growth factor receptor signaling pathway	2/340	31/18493	0.110678	0.643937	0.623595	EPGN/TGFA	2
GO_BP_m1	GO:0099623	regulation of cardiac muscle cell membrane repolarization	2/340	31/18493	0.110678	0.643937	0.623595	KCNE3/GJA5	2
GO_BP_m1	GO:0042098	T cell proliferation	6/340	178/18493	0.110943	0.643937	0.623595	HHLA2/IL2/XCL1/DOCK8/TNFSF18/CTPS1	6
GO_BP_m1	GO:0050863	regulation of T cell activation	9/340	305/18493	0.111232	0.643937	0.623595	HHLA2/IL2/SLC46A2/XCL1/NFKBIZ/ZEB1/ZC3H12A/DOCK8/TNFSF18	9
GO_BP_m1	GO:0032651	regulation of interleukin-1 beta production	3/340	64/18493	0.113535	0.643937	0.623595	IFI16/TLR8/ZC3H12A	3
GO_BP_m1	GO:0045600	positive regulation of fat cell differentiation	3/340	64/18493	0.113535	0.643937	0.623595	CREBL2/VSTM2A/ZC3H12A	3
GO_BP_m1	GO:0050795	regulation of behavior	3/340	64/18493	0.113535	0.643937	0.623595	NPY2R/MBD5/CNTNAP4	3
GO_BP_m1	GO:0051785	positive regulation of nuclear division	3/340	64/18493	0.113535	0.643937	0.623595	EPGN/TGFA/SLF1	3
GO_BP_m1	GO:0061371	determination of heart left/right asymmetry	3/340	64/18493	0.113535	0.643937	0.623595	DAND5/NOTO/TBX20	3
GO_BP_m1	GO:0007189	adenylate cyclase-activating G protein-coupled receptor signaling pathway	5/340	139/18493	0.113749	0.643937	0.623595	ADRA2B/GPR26/OR5T1/MC5R/GPR101	5
GO_BP_m1	GO:0010039	response to iron ion	2/340	32/18493	0.116683	0.643937	0.623595	SLC6A3/CYBRD1	2
GO_BP_m1	GO:0035510	DNA dealkylation	2/340	32/18493	0.116683	0.643937	0.623595	APOBEC1/USP7	2
GO_BP_m1	GO:0042311	vasodilation	2/340	32/18493	0.116683	0.643937	0.623595	AGTR2/KNG1	2
GO_BP_m1	GO:0045987	positive regulation of smooth muscle contraction	2/340	32/18493	0.116683	0.643937	0.623595	ADRA2B/NPY2R	2
GO_BP_m1	GO:0071549	cellular response to dexamethasone stimulus	2/340	32/18493	0.116683	0.643937	0.623595	DNMT3B/AGTR2	2
GO_BP_m1	GO:1905314	semi-lunar valve development	2/340	32/18493	0.116683	0.643937	0.623595	GJA5/TBX20	2
GO_BP_m1	GO:0035335	peptidyl-tyrosine dephosphorylation	4/340	102/18493	0.118803	0.643937	0.623595	DUSP21/PTP4A1/MTMR7/TIMM50	4
GO_BP_m1	GO:0042136	neurotransmitter biosynthetic process	4/340	102/18493	0.118803	0.643937	0.623595	AGTR2/SLC5A7/SLC6A3/ZC3H12A	4
GO_BP_m1	GO:0002292	T cell differentiation involved in immune response	3/340	66/18493	0.121512	0.643937	0.623595	IL2/NFKBIZ/ZC3H12A	3
GO_BP_m1	GO:0000160	phosphorelay signal transduction system	1/340	7/18493	0.121831	0.643937	0.623595	KCNH8	1
GO_BP_m1	GO:0002826	negative regulation of T-helper 1 type immune response	1/340	7/18493	0.121831	0.643937	0.623595	XCL1	1
GO_BP_m1	GO:0003253	cardiac neural crest cell migration involved in outflow tract morphogenesis	1/340	7/18493	0.121831	0.643937	0.623595	PITX2	1
GO_BP_m1	GO:0014060	regulation of epinephrine secretion	1/340	7/18493	0.121831	0.643937	0.623595	ADRA2B	1
GO_BP_m1	GO:0019367	fatty acid elongation, saturated fatty acid	1/340	7/18493	0.121831	0.643937	0.623595	ELOVL2	1
GO_BP_m1	GO:0019368	fatty acid elongation, unsaturated fatty acid	1/340	7/18493	0.121831	0.643937	0.623595	ELOVL2	1
GO_BP_m1	GO:0021860	pyramidal neuron development	1/340	7/18493	0.121831	0.643937	0.623595	DCLK2	1
GO_BP_m1	GO:0021902	commitment of neuronal cell to specific neuron type in forebrain	1/340	7/18493	0.121831	0.643937	0.623595	TBR1	1
GO_BP_m1	GO:0032466	negative regulation of cytokinesis	1/340	7/18493	0.121831	0.643937	0.623595	TEX14	1
GO_BP_m1	GO:0033864	positive regulation of NAD(P)H oxidase activity	1/340	7/18493	0.121831	0.643937	0.623595	AGTR1	1
GO_BP_m1	GO:0034625	fatty acid elongation, monounsaturated fatty acid	1/340	7/18493	0.121831	0.643937	0.623595	ELOVL2	1
GO_BP_m1	GO:0034626	fatty acid elongation, polyunsaturated fatty acid	1/340	7/18493	0.121831	0.643937	0.623595	ELOVL2	1
GO_BP_m1	GO:0035280	miRNA loading onto RISC involved in gene silencing by miRNA	1/340	7/18493	0.121831	0.643937	0.623595	TARBP2	1
GO_BP_m1	GO:0035385	Roundabout signaling pathway	1/340	7/18493	0.121831	0.643937	0.623595	ROBO3	1
GO_BP_m1	GO:0035973	aggrephagy	1/340	7/18493	0.121831	0.643937	0.623595	SQSTM1	1
GO_BP_m1	GO:0038107	nodal signaling pathway involved in determination of left/right asymmetry	1/340	7/18493	0.121831	0.643937	0.623595	DAND5	1
GO_BP_m1	GO:0044828	negative regulation by host of viral genome replication	1/340	7/18493	0.121831	0.643937	0.623595	ZC3H12A	1
GO_BP_m1	GO:0044837	actomyosin contractile ring organization	1/340	7/18493	0.121831	0.643937	0.623595	KIF23	1
GO_BP_m1	GO:0045359	positive regulation of interferon-beta biosynthetic process	1/340	7/18493	0.121831	0.643937	0.623595	TLR8	1
GO_BP_m1	GO:0048242	epinephrine secretion	1/340	7/18493	0.121831	0.643937	0.623595	ADRA2B	1
GO_BP_m1	GO:0048702	embryonic neurocranium morphogenesis	1/340	7/18493	0.121831	0.643937	0.623595	MTHFD1	1
GO_BP_m1	GO:0048752	semicircular canal morphogenesis	1/340	7/18493	0.121831	0.643937	0.623595	ZEB1	1
GO_BP_m1	GO:0050861	positive regulation of B cell receptor signaling pathway	1/340	7/18493	0.121831	0.643937	0.623595	STAP1	1
GO_BP_m1	GO:0060012	synaptic transmission, glycinergic	1/340	7/18493	0.121831	0.643937	0.623595	GLRA2	1
GO_BP_m1	GO:0060059	embryonic retina morphogenesis in camera-type eye	1/340	7/18493	0.121831	0.643937	0.623595	CDON	1
GO_BP_m1	GO:0061438	renal system vasculature morphogenesis	1/340	7/18493	0.121831	0.643937	0.623595	NOTCH3	1
GO_BP_m1	GO:0061439	kidney vasculature morphogenesis	1/340	7/18493	0.121831	0.643937	0.623595	NOTCH3	1
GO_BP_m1	GO:0070172	positive regulation of tooth mineralization	1/340	7/18493	0.121831	0.643937	0.623595	ENAM	1
GO_BP_m1	GO:0070474	positive regulation of uterine smooth muscle contraction	1/340	7/18493	0.121831	0.643937	0.623595	ADRA2B	1
GO_BP_m1	GO:0071455	cellular response to hyperoxia	1/340	7/18493	0.121831	0.643937	0.623595	DNMT3B	1
GO_BP_m1	GO:0071694	maintenance of protein location in extracellular region	1/340	7/18493	0.121831	0.643937	0.623595	DAND5	1
GO_BP_m1	GO:0072383	plus-end-directed vesicle transport along microtubule	1/340	7/18493	0.121831	0.643937	0.623595	KIF23	1
GO_BP_m1	GO:0086028	bundle of His cell to Purkinje myocyte signaling	1/340	7/18493	0.121831	0.643937	0.623595	GJA5	1
GO_BP_m1	GO:0086043	bundle of His cell action potential	1/340	7/18493	0.121831	0.643937	0.623595	GJA5	1
GO_BP_m1	GO:0090308	regulation of methylation-dependent chromatin silencing	1/340	7/18493	0.121831	0.643937	0.623595	APOBEC1	1
GO_BP_m1	GO:0097065	anterior head development	1/340	7/18493	0.121831	0.643937	0.623595	SSBP3	1
GO_BP_m1	GO:0098902	regulation of membrane depolarization during action potential	1/340	7/18493	0.121831	0.643937	0.623595	GJA5	1
GO_BP_m1	GO:0098910	regulation of atrial cardiac muscle cell action potential	1/340	7/18493	0.121831	0.643937	0.623595	GJA5	1
GO_BP_m1	GO:1900094	regulation of transcription from RNA polymerase II promoter involved in determination of left/right symmetry	1/340	7/18493	0.121831	0.643937	0.623595	DAND5	1
GO_BP_m1	GO:1900164	nodal signaling pathway involved in determination of lateral mesoderm left/right asymmetry	1/340	7/18493	0.121831	0.643937	0.623595	DAND5	1
GO_BP_m1	GO:1901535	regulation of DNA demethylation	1/340	7/18493	0.121831	0.643937	0.623595	USP7	1
GO_BP_m1	GO:1902075	cellular response to salt	1/340	7/18493	0.121831	0.643937	0.623595	ZC3H12A	1
GO_BP_m1	GO:1903997	positive regulation of non-membrane spanning protein tyrosine kinase activity	1/340	7/18493	0.121831	0.643937	0.623595	STAP1	1
GO_BP_m1	GO:1990001	inhibition of cysteine-type endopeptidase activity involved in apoptotic process	1/340	7/18493	0.121831	0.643937	0.623595	BIRC8	1
GO_BP_m1	GO:2000192	negative regulation of fatty acid transport	1/340	7/18493	0.121831	0.643937	0.623595	AGTR2	1
GO_BP_m1	GO:2000973	regulation of pro-B cell differentiation	1/340	7/18493	0.121831	0.643937	0.623595	FNIP1	1
GO_BP_m1	GO:0007218	neuropeptide signaling pathway	4/340	103/18493	0.121925	0.643937	0.623595	GLRA2/NPY2R/SCG5/PTH2	4
GO_BP_m1	GO:0032091	negative regulation of protein binding	4/340	103/18493	0.121925	0.643937	0.623595	DISC1/CFHR2/TEX14/FRMD7	4
GO_BP_m1	GO:0042594	response to starvation	6/340	183/18493	0.122097	0.643937	0.623595	RRAGB/FSTL1/GABARAPL2/IFI16/ZC3H12A/FNIP1	6
GO_BP_m1	GO:0001774	microglial cell activation	2/340	33/18493	0.122768	0.643937	0.623595	TLR8/STAP1	2
GO_BP_m1	GO:0002269	leukocyte activation involved in inflammatory response	2/340	33/18493	0.122768	0.643937	0.623595	TLR8/STAP1	2
GO_BP_m1	GO:0006370	7-methylguanosine mRNA capping	2/340	33/18493	0.122768	0.643937	0.623595	GTF2F2/RNMT	2
GO_BP_m1	GO:0006482	protein demethylation	2/340	33/18493	0.122768	0.643937	0.623595	ALKBH4/UTY	2
GO_BP_m1	GO:0008214	protein dealkylation	2/340	33/18493	0.122768	0.643937	0.623595	ALKBH4/UTY	2
GO_BP_m1	GO:1901186	positive regulation of ERBB signaling pathway	2/340	33/18493	0.122768	0.643937	0.623595	EPGN/TGFA	2
GO_BP_m1	GO:1901380	negative regulation of potassium ion transmembrane transport	2/340	33/18493	0.122768	0.643937	0.623595	KCNE3/CASQ2	2
GO_BP_m1	GO:0007059	chromosome segregation	9/340	312/18493	0.122958	0.644044	0.623699	SMC2/RNF212/C14orf39/TEX14/DSN1/CCNE2/KIF23/SLF1/SPDL1	9
GO_BP_m1	GO:0071230	cellular response to amino acid stimulus	3/340	67/18493	0.125575	0.64968	0.629156	RRAGB/GLRA2/ZEB1	3
GO_BP_m1	GO:0000819	sister chromatid segregation	6/340	185/18493	0.126708	0.64968	0.629156	SMC2/TEX14/DSN1/KIF23/SLF1/SPDL1	6
GO_BP_m1	GO:0007338	single fertilization	5/340	144/18493	0.126771	0.64968	0.629156	WBP2NL/CRISP1/ADAM2/GLIPR1L1/TARBP2	5
GO_BP_m1	GO:0045861	negative regulation of proteolysis	10/340	359/18493	0.127289	0.64968	0.629156	BIRC8/GABARAPL2/WFDC13/SNX12/IFI16/KNG1/SERPINB8/USP7/TM4SF20/FNIP1	10
GO_BP_m1	GO:0009615	response to virus	9/340	315/18493	0.128181	0.64968	0.629156	APOBEC1/IFI16/IFNA8/IFNA10/IFNA14/TLR8/XCL1/TARBP2/ZC3H12A	9
GO_BP_m1	GO:0001539	cilium or flagellum-dependent cell motility	2/340	34/18493	0.128928	0.64968	0.629156	DNAH7/TEKT1	2
GO_BP_m1	GO:0007094	mitotic spindle assembly checkpoint	2/340	34/18493	0.128928	0.64968	0.629156	TEX14/SPDL1	2
GO_BP_m1	GO:0009452	7-methylguanosine RNA capping	2/340	34/18493	0.128928	0.64968	0.629156	GTF2F2/RNMT	2
GO_BP_m1	GO:0014047	glutamate secretion	2/340	34/18493	0.128928	0.64968	0.629156	SLC1A7/KMO	2
GO_BP_m1	GO:0031577	spindle checkpoint	2/340	34/18493	0.128928	0.64968	0.629156	TEX14/SPDL1	2
GO_BP_m1	GO:0036260	RNA capping	2/340	34/18493	0.128928	0.64968	0.629156	GTF2F2/RNMT	2
GO_BP_m1	GO:0048048	embryonic eye morphogenesis	2/340	34/18493	0.128928	0.64968	0.629156	WNT16/ZEB1	2
GO_BP_m1	GO:0048536	spleen development	2/340	34/18493	0.128928	0.64968	0.629156	ONECUT1/PITX2	2
GO_BP_m1	GO:0060285	cilium-dependent cell motility	2/340	34/18493	0.128928	0.64968	0.629156	DNAH7/TEKT1	2
GO_BP_m1	GO:0071173	spindle assembly checkpoint	2/340	34/18493	0.128928	0.64968	0.629156	TEX14/SPDL1	2
GO_BP_m1	GO:0071174	mitotic spindle checkpoint	2/340	34/18493	0.128928	0.64968	0.629156	TEX14/SPDL1	2
GO_BP_m1	GO:0098901	regulation of cardiac muscle cell action potential	2/340	34/18493	0.128928	0.64968	0.629156	KCNE3/GJA5	2
GO_BP_m1	GO:2000516	positive regulation of CD4-positive, alpha-beta T cell activation	2/340	34/18493	0.128928	0.64968	0.629156	XCL1/NFKBIZ	2
GO_BP_m1	GO:0019933	cAMP-mediated signaling	6/340	186/18493	0.129045	0.64968	0.629156	ADRA2B/GPR26/OR5T1/MC5R/NPY2R/GPR101	6
GO_BP_m1	GO:0033047	regulation of mitotic sister chromatid segregation	3/340	68/18493	0.129688	0.64968	0.629156	TEX14/SLF1/SPDL1	3
GO_BP_m1	GO:0032609	interferon-gamma production	4/340	106/18493	0.131499	0.64968	0.629156	IL2/TLR8/XCL1/ZC3H12A	4
GO_BP_m1	GO:0043279	response to alkaloid	4/340	106/18493	0.131499	0.64968	0.629156	DNMT3B/OR5T1/SLC6A3/CASQ2	4
GO_BP_m1	GO:0009267	cellular response to starvation	5/340	146/18493	0.132163	0.64968	0.629156	RRAGB/GABARAPL2/IFI16/ZC3H12A/FNIP1	5
GO_BP_m1	GO:0010212	response to ionizing radiation	5/340	146/18493	0.132163	0.64968	0.629156	TANK/DNMT3B/APOBEC1/IFI16/INIP	5
GO_BP_m1	GO:0040014	regulation of multicellular organism growth	3/340	69/18493	0.133847	0.64968	0.629156	MBD5/SLC6A3/STC2	3
GO_BP_m1	GO:0044774	mitotic DNA integrity checkpoint	4/340	107/18493	0.134757	0.64968	0.629156	DONSON/RPA2/TFDP1/MDC1	4
GO_BP_m1	GO:0071887	leukocyte apoptotic process	4/340	107/18493	0.134757	0.64968	0.629156	IL2/SLC46A2/DOCK8/FNIP1	4
GO_BP_m1	GO:0007259	JAK-STAT cascade	5/340	147/18493	0.134898	0.64968	0.629156	IFNA8/IFNA10/IFNA14/IL2/TNFSF18	5
GO_BP_m1	GO:0035264	multicellular organism growth	5/340	147/18493	0.134898	0.64968	0.629156	MBD5/SLC6A3/TARBP2/STC2/UNC79	5
GO_BP_m1	GO:0009112	nucleobase metabolic process	2/340	35/18493	0.135159	0.64968	0.629156	MTHFD1/CTPS1	2
GO_BP_m1	GO:0044091	membrane biogenesis	2/340	35/18493	0.135159	0.64968	0.629156	DMKN/MAGI2	2
GO_BP_m1	GO:0051954	positive regulation of amine transport	2/340	35/18493	0.135159	0.64968	0.629156	NPY2R/KMO	2
GO_BP_m1	GO:0072604	interleukin-6 secretion	2/340	35/18493	0.135159	0.64968	0.629156	TLR8/ZC3H12A	2
GO_BP_m1	GO:0071897	DNA biosynthetic process	6/340	189/18493	0.13618	0.64968	0.629156	DNTT/LIG1/POLK/NAT10/RPA2/TFDP1	6
GO_BP_m1	GO:0003012	muscle system process	12/340	456/18493	0.136871	0.64968	0.629156	KCNE3/CKMT2/ADRA2B/AGTR2/FGF12/GJA5/MYH4/NPY2R/TBX20/ZC3H12A/CASQ2/NUP155	12
GO_BP_m1	GO:0006261	DNA-dependent DNA replication	5/340	148/18493	0.137658	0.64968	0.629156	RNASEH1/DONSON/LIG1/RPA2/CCNE2	5
GO_BP_m1	GO:0042133	neurotransmitter metabolic process	5/340	148/18493	0.137658	0.64968	0.629156	NAALAD2/AGTR2/SLC5A7/SLC6A3/ZC3H12A	5
GO_BP_m1	GO:0002072	optic cup morphogenesis involved in camera-type eye development	1/340	8/18493	0.137983	0.64968	0.629156	WNT16	1
GO_BP_m1	GO:0002725	negative regulation of T cell cytokine production	1/340	8/18493	0.137983	0.64968	0.629156	XCL1	1
GO_BP_m1	GO:0003056	regulation of vascular smooth muscle contraction	1/340	8/18493	0.137983	0.64968	0.629156	ADRA2B	1
GO_BP_m1	GO:0003140	determination of left/right asymmetry in lateral mesoderm	1/340	8/18493	0.137983	0.64968	0.629156	DAND5	1
GO_BP_m1	GO:0006382	adenosine to inosine editing	1/340	8/18493	0.137983	0.64968	0.629156	ADAD1	1
GO_BP_m1	GO:0006776	vitamin A metabolic process	1/340	8/18493	0.137983	0.64968	0.629156	LRAT	1
GO_BP_m1	GO:0014012	peripheral nervous system axon regeneration	1/340	8/18493	0.137983	0.64968	0.629156	APOD	1
GO_BP_m1	GO:0019856	pyrimidine nucleobase biosynthetic process	1/340	8/18493	0.137983	0.64968	0.629156	CTPS1	1
GO_BP_m1	GO:0021814	cell motility involved in cerebral cortex radial glia guided migration	1/340	8/18493	0.137983	0.64968	0.629156	SYNE2	1
GO_BP_m1	GO:0021859	pyramidal neuron differentiation	1/340	8/18493	0.137983	0.64968	0.629156	DCLK2	1
GO_BP_m1	GO:0034091	regulation of maintenance of sister chromatid cohesion	1/340	8/18493	0.137983	0.64968	0.629156	SLF1	1
GO_BP_m1	GO:0034182	regulation of maintenance of mitotic sister chromatid cohesion	1/340	8/18493	0.137983	0.64968	0.629156	SLF1	1
GO_BP_m1	GO:0034638	phosphatidylcholine catabolic process	1/340	8/18493	0.137983	0.64968	0.629156	PNPLA8	1
GO_BP_m1	GO:0035739	CD4-positive, alpha-beta T cell proliferation	1/340	8/18493	0.137983	0.64968	0.629156	XCL1	1
GO_BP_m1	GO:0035744	T-helper 1 cell cytokine production	1/340	8/18493	0.137983	0.64968	0.629156	XCL1	1
GO_BP_m1	GO:0035754	B cell chemotaxis	1/340	8/18493	0.137983	0.64968	0.629156	XCL1	1
GO_BP_m1	GO:0042420	dopamine catabolic process	1/340	8/18493	0.137983	0.64968	0.629156	SLC6A3	1
GO_BP_m1	GO:0045350	interferon-beta biosynthetic process	1/340	8/18493	0.137983	0.64968	0.629156	TLR8	1
GO_BP_m1	GO:0045357	regulation of interferon-beta biosynthetic process	1/340	8/18493	0.137983	0.64968	0.629156	TLR8	1
GO_BP_m1	GO:0046654	tetrahydrofolate biosynthetic process	1/340	8/18493	0.137983	0.64968	0.629156	MTHFD1	1
GO_BP_m1	GO:0048241	epinephrine transport	1/340	8/18493	0.137983	0.64968	0.629156	ADRA2B	1
GO_BP_m1	GO:0048478	replication fork protection	1/340	8/18493	0.137983	0.64968	0.629156	DONSON	1
GO_BP_m1	GO:0051026	chiasma assembly	1/340	8/18493	0.137983	0.64968	0.629156	RNF212	1
GO_BP_m1	GO:0051683	establishment of Golgi localization	1/340	8/18493	0.137983	0.64968	0.629156	PDCD10	1
GO_BP_m1	GO:0060373	regulation of ventricular cardiac muscle cell membrane depolarization	1/340	8/18493	0.137983	0.64968	0.629156	GJA5	1
GO_BP_m1	GO:0061626	pharyngeal arch artery morphogenesis	1/340	8/18493	0.137983	0.64968	0.629156	ADGRF5	1
GO_BP_m1	GO:0071420	cellular response to histamine	1/340	8/18493	0.137983	0.64968	0.629156	GABRG2	1
GO_BP_m1	GO:0071692	protein localization to extracellular region	1/340	8/18493	0.137983	0.64968	0.629156	DAND5	1
GO_BP_m1	GO:0072102	glomerulus morphogenesis	1/340	8/18493	0.137983	0.64968	0.629156	NOTCH3	1
GO_BP_m1	GO:0072386	plus-end-directed organelle transport along microtubule	1/340	8/18493	0.137983	0.64968	0.629156	KIF23	1
GO_BP_m1	GO:0072610	interleukin-12 secretion	1/340	8/18493	0.137983	0.64968	0.629156	TLR8	1
GO_BP_m1	GO:0090400	stress-induced premature senescence	1/340	8/18493	0.137983	0.64968	0.629156	WNT16	1
GO_BP_m1	GO:0099515	actin filament-based transport	1/340	8/18493	0.137983	0.64968	0.629156	SYNE2	1
GO_BP_m1	GO:1903995	regulation of non-membrane spanning protein tyrosine kinase activity	1/340	8/18493	0.137983	0.64968	0.629156	STAP1	1
GO_BP_m1	GO:1904468	negative regulation of tumor necrosis factor secretion	1/340	8/18493	0.137983	0.64968	0.629156	ZC3H12A	1
GO_BP_m1	GO:1905024	regulation of membrane repolarization during ventricular cardiac muscle cell action potential	1/340	8/18493	0.137983	0.64968	0.629156	KCNE3	1
GO_BP_m1	GO:1905456	regulation of lymphoid progenitor cell differentiation	1/340	8/18493	0.137983	0.64968	0.629156	FNIP1	1
GO_BP_m1	GO:2000381	negative regulation of mesoderm development	1/340	8/18493	0.137983	0.64968	0.629156	DAND5	1
GO_BP_m1	GO:2000561	regulation of CD4-positive, alpha-beta T cell proliferation	1/340	8/18493	0.137983	0.64968	0.629156	XCL1	1
GO_BP_m1	GO:0001676	long-chain fatty acid metabolic process	4/340	108/18493	0.138049	0.64968	0.629156	ACAD9/CYP4F3/PNPLA8/ELOVL2	4
GO_BP_m1	GO:0002755	MyD88-dependent toll-like receptor signaling pathway	2/340	36/18493	0.141456	0.64968	0.629156	TLR8/TLR10	2
GO_BP_m1	GO:0042455	ribonucleoside biosynthetic process	2/340	36/18493	0.141456	0.64968	0.629156	NMRK1/CTPS1	2
GO_BP_m1	GO:0045841	negative regulation of mitotic metaphase/anaphase transition	2/340	36/18493	0.141456	0.64968	0.629156	TEX14/SPDL1	2
GO_BP_m1	GO:0048255	mRNA stabilization	2/340	36/18493	0.141456	0.64968	0.629156	APOBEC1/HNRNPA0	2
GO_BP_m1	GO:0050691	regulation of defense response to virus by host	2/340	36/18493	0.141456	0.64968	0.629156	TARBP2/ZC3H12A	2
GO_BP_m1	GO:0070232	regulation of T cell apoptotic process	2/340	36/18493	0.141456	0.64968	0.629156	SLC46A2/DOCK8	2
GO_BP_m1	GO:1900115	extracellular regulation of signal transduction	2/340	36/18493	0.141456	0.64968	0.629156	AGTR2/DAND5	2
GO_BP_m1	GO:1900116	extracellular negative regulation of signal transduction	2/340	36/18493	0.141456	0.64968	0.629156	AGTR2/DAND5	2
GO_BP_m1	GO:2000403	positive regulation of lymphocyte migration	2/340	36/18493	0.141456	0.64968	0.629156	XCL1/DOCK8	2
GO_BP_m1	GO:0019674	NAD metabolic process	3/340	71/18493	0.142301	0.64968	0.629156	NMNAT2/KMO/NMRK1	3
GO_BP_m1	GO:0051188	cofactor biosynthetic process	8/340	279/18493	0.143751	0.64968	0.629156	NMNAT2/MMACHC/MTHFD1/COQ3/ELOVL2/ACSS1/KMO/NMRK1	8
GO_BP_m1	GO:0006406	mRNA export from nucleus	4/340	110/18493	0.144727	0.64968	0.629156	NUP205/HHEX/NUP88/NUP155	4
GO_BP_m1	GO:0071427	mRNA-containing ribonucleoprotein complex export from nucleus	4/340	110/18493	0.144727	0.64968	0.629156	NUP205/HHEX/NUP88/NUP155	4
GO_BP_m1	GO:0051028	mRNA transport	5/340	151/18493	0.146086	0.64968	0.629156	NUP205/HHEX/NUP88/XPO1/NUP155	5
GO_BP_m1	GO:0097696	STAT cascade	5/340	151/18493	0.146086	0.64968	0.629156	IFNA8/IFNA10/IFNA14/IL2/TNFSF18	5
GO_BP_m1	GO:0009988	cell-cell recognition	3/340	72/18493	0.146594	0.64968	0.629156	CRISP1/ADAM2/DOCK8	3
GO_BP_m1	GO:0048844	artery morphogenesis	3/340	72/18493	0.146594	0.64968	0.629156	GJA5/NOTCH3/ADGRF5	3
GO_BP_m1	GO:0061045	negative regulation of wound healing	3/340	72/18493	0.146594	0.64968	0.629156	FGB/KNG1/AJAP1	3
GO_BP_m1	GO:1901616	organic hydroxy compound catabolic process	3/340	72/18493	0.146594	0.64968	0.629156	CYP4F3/SLC6A3/MTMR7	3
GO_BP_m1	GO:0006296	nucleotide-excision repair, DNA incision, 5'-to lesion	2/340	37/18493	0.147813	0.64968	0.629156	POLK/RPA2	2
GO_BP_m1	GO:0015695	organic cation transport	2/340	37/18493	0.147813	0.64968	0.629156	SLC5A7/SLC22A3	2
GO_BP_m1	GO:0031076	embryonic camera-type eye development	2/340	37/18493	0.147813	0.64968	0.629156	WNT16/ZEB1	2
GO_BP_m1	GO:1902100	negative regulation of metaphase/anaphase transition of cell cycle	2/340	37/18493	0.147813	0.64968	0.629156	TEX14/SPDL1	2
GO_BP_m1	GO:0045930	negative regulation of mitotic cell cycle	8/340	281/18493	0.147824	0.64968	0.629156	DONSON/TEX14/RPA2/TFDP1/MDC1/KNTC1/MAGI2/SPDL1	8
GO_BP_m1	GO:0002698	negative regulation of immune effector process	4/340	111/18493	0.148113	0.64968	0.629156	IL2/XCL1/TARBP2/ZC3H12A	4
GO_BP_m1	GO:1905952	regulation of lipid localization	5/340	152/18493	0.148943	0.64968	0.629156	AGTR1/AGTR2/VSTM2A/ZC3H12A/LRAT	5
GO_BP_m1	GO:0032611	interleukin-1 beta production	3/340	73/18493	0.150929	0.64968	0.629156	IFI16/TLR8/ZC3H12A	3
GO_BP_m1	GO:0035050	embryonic heart tube development	3/340	73/18493	0.150929	0.64968	0.629156	GJA5/NOTO/TBX20	3
GO_BP_m1	GO:0046717	acid secretion	4/340	112/18493	0.15153	0.64968	0.629156	AGTR2/PNPLA8/SLC1A7/KMO	4
GO_BP_m1	GO:0051271	negative regulation of cellular component movement	10/340	374/18493	0.153085	0.64968	0.629156	KCNE3/SEMA6B/PDCD10/PODN/AGTR2/APOD/MEOX2/SEMG2/MAGI2/STAP1	10
GO_BP_m1	GO:0001574	ganglioside biosynthetic process	1/340	9/18493	0.153838	0.64968	0.629156	ST3GAL5	1
GO_BP_m1	GO:0002327	immature B cell differentiation	1/340	9/18493	0.153838	0.64968	0.629156	FNIP1	1
GO_BP_m1	GO:0003093	regulation of glomerular filtration	1/340	9/18493	0.153838	0.64968	0.629156	GJA5	1
GO_BP_m1	GO:0003344	pericardium morphogenesis	1/340	9/18493	0.153838	0.64968	0.629156	TBX20	1
GO_BP_m1	GO:0006198	cAMP catabolic process	1/340	9/18493	0.153838	0.64968	0.629156	PDE7A	1
GO_BP_m1	GO:0010692	regulation of alkaline phosphatase activity	1/340	9/18493	0.153838	0.64968	0.629156	PPARGC1B	1
GO_BP_m1	GO:0010873	positive regulation of cholesterol esterification	1/340	9/18493	0.153838	0.64968	0.629156	AGTR1	1
GO_BP_m1	GO:0010944	negative regulation of transcription by competitive promoter binding	1/340	9/18493	0.153838	0.64968	0.629156	HHEX	1
GO_BP_m1	GO:0014816	skeletal muscle satellite cell differentiation	1/340	9/18493	0.153838	0.64968	0.629156	CDON	1
GO_BP_m1	GO:0015871	choline transport	1/340	9/18493	0.153838	0.64968	0.629156	SLC5A7	1
GO_BP_m1	GO:0019236	response to pheromone	1/340	9/18493	0.153838	0.64968	0.629156	VN1R3	1
GO_BP_m1	GO:0019317	fucose catabolic process	1/340	9/18493	0.153838	0.64968	0.629156	FUT9	1
GO_BP_m1	GO:0019614	catechol-containing compound catabolic process	1/340	9/18493	0.153838	0.64968	0.629156	SLC6A3	1
GO_BP_m1	GO:0030422	production of siRNA involved in RNA interference	1/340	9/18493	0.153838	0.64968	0.629156	TARBP2	1
GO_BP_m1	GO:0030917	midbrain-hindbrain boundary development	1/340	9/18493	0.153838	0.64968	0.629156	SSBP3	1
GO_BP_m1	GO:0032933	SREBP signaling pathway	1/340	9/18493	0.153838	0.64968	0.629156	ERLIN1	1
GO_BP_m1	GO:0035520	monoubiquitinated protein deubiquitination	1/340	9/18493	0.153838	0.64968	0.629156	USP7	1
GO_BP_m1	GO:0035581	sequestering of extracellular ligand from receptor	1/340	9/18493	0.153838	0.64968	0.629156	DAND5	1
GO_BP_m1	GO:0038113	interleukin-9-mediated signaling pathway	1/340	9/18493	0.153838	0.64968	0.629156	IL9	1
GO_BP_m1	GO:0042354	L-fucose metabolic process	1/340	9/18493	0.153838	0.64968	0.629156	FUT9	1
GO_BP_m1	GO:0042355	L-fucose catabolic process	1/340	9/18493	0.153838	0.64968	0.629156	FUT9	1
GO_BP_m1	GO:0042364	water-soluble vitamin biosynthetic process	1/340	9/18493	0.153838	0.64968	0.629156	MMACHC	1
GO_BP_m1	GO:0042424	catecholamine catabolic process	1/340	9/18493	0.153838	0.64968	0.629156	SLC6A3	1
GO_BP_m1	GO:0043497	regulation of protein heterodimerization activity	1/340	9/18493	0.153838	0.64968	0.629156	CDON	1
GO_BP_m1	GO:0045188	regulation of circadian sleep/wake cycle, non-REM sleep	1/340	9/18493	0.153838	0.64968	0.629156	NPY2R	1
GO_BP_m1	GO:0045416	positive regulation of interleukin-8 biosynthetic process	1/340	9/18493	0.153838	0.64968	0.629156	TLR8	1
GO_BP_m1	GO:0045541	negative regulation of cholesterol biosynthetic process	1/340	9/18493	0.153838	0.64968	0.629156	ERLIN1	1
GO_BP_m1	GO:0046642	negative regulation of alpha-beta T cell proliferation	1/340	9/18493	0.153838	0.64968	0.629156	XCL1	1
GO_BP_m1	GO:0048149	behavioral response to ethanol	1/340	9/18493	0.153838	0.64968	0.629156	UNC79	1
GO_BP_m1	GO:0048251	elastic fiber assembly	1/340	9/18493	0.153838	0.64968	0.629156	LOX	1
GO_BP_m1	GO:0048262	determination of dorsal/ventral asymmetry	1/340	9/18493	0.153838	0.64968	0.629156	WNT8B	1
GO_BP_m1	GO:0048263	determination of dorsal identity	1/340	9/18493	0.153838	0.64968	0.629156	WNT8B	1
GO_BP_m1	GO:0048387	negative regulation of retinoic acid receptor signaling pathway	1/340	9/18493	0.153838	0.64968	0.629156	ZNF536	1
GO_BP_m1	GO:0048845	venous blood vessel morphogenesis	1/340	9/18493	0.153838	0.64968	0.629156	TBX20	1
GO_BP_m1	GO:0051096	positive regulation of helicase activity	1/340	9/18493	0.153838	0.64968	0.629156	RPA2	1
GO_BP_m1	GO:0051103	DNA ligation involved in DNA repair	1/340	9/18493	0.153838	0.64968	0.629156	LIG1	1
GO_BP_m1	GO:0051292	nuclear pore complex assembly	1/340	9/18493	0.153838	0.64968	0.629156	NUP205	1
GO_BP_m1	GO:0051967	negative regulation of synaptic transmission, glutamatergic	1/340	9/18493	0.153838	0.64968	0.629156	NPY2R	1
GO_BP_m1	GO:0060346	bone trabecula formation	1/340	9/18493	0.153838	0.64968	0.629156	PPARGC1B	1
GO_BP_m1	GO:0060371	regulation of atrial cardiac muscle cell membrane depolarization	1/340	9/18493	0.153838	0.64968	0.629156	GJA5	1
GO_BP_m1	GO:0060872	semicircular canal development	1/340	9/18493	0.153838	0.64968	0.629156	ZEB1	1
GO_BP_m1	GO:0061072	iris morphogenesis	1/340	9/18493	0.153838	0.64968	0.629156	PITX2	1
GO_BP_m1	GO:0061309	cardiac neural crest cell development involved in outflow tract morphogenesis	1/340	9/18493	0.153838	0.64968	0.629156	PITX2	1
GO_BP_m1	GO:0061635	regulation of protein complex stability	1/340	9/18493	0.153838	0.64968	0.629156	SQSTM1	1
GO_BP_m1	GO:0070383	DNA cytosine deamination	1/340	9/18493	0.153838	0.64968	0.629156	APOBEC1	1
GO_BP_m1	GO:0070472	regulation of uterine smooth muscle contraction	1/340	9/18493	0.153838	0.64968	0.629156	ADRA2B	1
GO_BP_m1	GO:0070922	small RNA loading onto RISC	1/340	9/18493	0.153838	0.64968	0.629156	TARBP2	1
GO_BP_m1	GO:0071313	cellular response to caffeine	1/340	9/18493	0.153838	0.64968	0.629156	CASQ2	1
GO_BP_m1	GO:0071355	cellular response to interleukin-9	1/340	9/18493	0.153838	0.64968	0.629156	IL9	1
GO_BP_m1	GO:0086015	SA node cell action potential	1/340	9/18493	0.153838	0.64968	0.629156	GJA5	1
GO_BP_m1	GO:0086018	SA node cell to atrial cardiac muscle cell signaling	1/340	9/18493	0.153838	0.64968	0.629156	GJA5	1
GO_BP_m1	GO:0090206	negative regulation of cholesterol metabolic process	1/340	9/18493	0.153838	0.64968	0.629156	ERLIN1	1
GO_BP_m1	GO:0090286	cytoskeletal anchoring at nuclear membrane	1/340	9/18493	0.153838	0.64968	0.629156	SYNE2	1
GO_BP_m1	GO:0106119	negative reguation of sterol biosynthetic process	1/340	9/18493	0.153838	0.64968	0.629156	ERLIN1	1
GO_BP_m1	GO:1903799	negative regulation of production of miRNAs involved in gene silencing by miRNA	1/340	9/18493	0.153838	0.64968	0.629156	ZC3H12A	1
GO_BP_m1	GO:1903980	positive regulation of microglial cell activation	1/340	9/18493	0.153838	0.64968	0.629156	STAP1	1
GO_BP_m1	GO:2000252	negative regulation of feeding behavior	1/340	9/18493	0.153838	0.64968	0.629156	NPY2R	1
GO_BP_m1	GO:2000321	positive regulation of T-helper 17 cell differentiation	1/340	9/18493	0.153838	0.64968	0.629156	NFKBIZ	1
GO_BP_m1	GO:2000501	regulation of natural killer cell chemotaxis	1/340	9/18493	0.153838	0.64968	0.629156	XCL1	1
GO_BP_m1	GO:2000807	regulation of synaptic vesicle clustering	1/340	9/18493	0.153838	0.64968	0.629156	MAGI2	1
GO_BP_m1	GO:0002714	positive regulation of B cell mediated immunity	2/340	38/18493	0.154228	0.64968	0.629156	IL2/XCL1	2
GO_BP_m1	GO:0002891	positive regulation of immunoglobulin mediated immune response	2/340	38/18493	0.154228	0.64968	0.629156	IL2/XCL1	2
GO_BP_m1	GO:0007339	binding of sperm to zona pellucida	2/340	38/18493	0.154228	0.64968	0.629156	CRISP1/ADAM2	2
GO_BP_m1	GO:0010955	negative regulation of protein processing	2/340	38/18493	0.154228	0.64968	0.629156	BIRC8/SNX12	2
GO_BP_m1	GO:0032506	cytokinetic process	2/340	38/18493	0.154228	0.64968	0.629156	ALKBH4/KIF23	2
GO_BP_m1	GO:0032731	positive regulation of interleukin-1 beta production	2/340	38/18493	0.154228	0.64968	0.629156	IFI16/TLR8	2
GO_BP_m1	GO:0086005	ventricular cardiac muscle cell action potential	2/340	38/18493	0.154228	0.64968	0.629156	KCNE3/GJA5	2
GO_BP_m1	GO:0086091	regulation of heart rate by cardiac conduction	2/340	38/18493	0.154228	0.64968	0.629156	KCNE3/GJA5	2
GO_BP_m1	GO:1903318	negative regulation of protein maturation	2/340	38/18493	0.154228	0.64968	0.629156	BIRC8/SNX12	2
GO_BP_m1	GO:0043367	CD4-positive, alpha-beta T cell differentiation	3/340	74/18493	0.155304	0.65276	0.632139	IL2/NFKBIZ/ZC3H12A	3
GO_BP_m1	GO:0072347	response to anesthetic	3/340	74/18493	0.155304	0.65276	0.632139	DNMT3B/OR5T1/SLC6A3	3
GO_BP_m1	GO:1903313	positive regulation of mRNA metabolic process	3/340	75/18493	0.159719	0.66342	0.642463	APOBEC1/RBMY1B/ZC3H12A	3
GO_BP_m1	GO:0008156	negative regulation of DNA replication	2/340	39/18493	0.160696	0.66342	0.642463	CDAN1/DONSON	2
GO_BP_m1	GO:0009072	aromatic amino acid family metabolic process	2/340	39/18493	0.160696	0.66342	0.642463	MTHFD1/KMO	2
GO_BP_m1	GO:0033683	nucleotide-excision repair, DNA incision	2/340	39/18493	0.160696	0.66342	0.642463	POLK/RPA2	2
GO_BP_m1	GO:0038179	neurotrophin signaling pathway	2/340	39/18493	0.160696	0.66342	0.642463	AGTR2/MAGI2	2
GO_BP_m1	GO:0042417	dopamine metabolic process	2/340	39/18493	0.160696	0.66342	0.642463	AGTR2/SLC6A3	2
GO_BP_m1	GO:0043029	T cell homeostasis	2/340	39/18493	0.160696	0.66342	0.642463	IL2/SLC46A2	2
GO_BP_m1	GO:1901998	toxin transport	2/340	39/18493	0.160696	0.66342	0.642463	SCFD1/SLC22A3	2
GO_BP_m1	GO:2000816	negative regulation of mitotic sister chromatid separation	2/340	39/18493	0.160696	0.66342	0.642463	TEX14/SPDL1	2
GO_BP_m1	GO:0050727	regulation of inflammatory response	11/340	425/18493	0.161709	0.66342	0.642463	AGTR1/CFHR2/APOD/IL2/MAS1/XCL1/NFKBIZ/ZC3H12A/TLR10/CCL18/STAP1	11
GO_BP_m1	GO:0000723	telomere maintenance	5/340	157/18493	0.163579	0.66342	0.642463	NAT10/RPA2/USP7/HIST1H4B/CCNE2	5
GO_BP_m1	GO:0009451	RNA modification	5/340	157/18493	0.163579	0.66342	0.642463	APOBEC1/NAT10/OSGEP/RNMT/ADAD1	5
GO_BP_m1	GO:0007368	determination of left/right symmetry	4/340	116/18493	0.165489	0.66342	0.642463	DAND5/NOTO/PITX2/TBX20	4
GO_BP_m1	GO:0000959	mitochondrial RNA metabolic process	2/340	40/18493	0.167212	0.66342	0.642463	PPARGC1B/TEFM	2
GO_BP_m1	GO:0014046	dopamine secretion	2/340	40/18493	0.167212	0.66342	0.642463	OR5T1/NPY2R	2
GO_BP_m1	GO:0014059	regulation of dopamine secretion	2/340	40/18493	0.167212	0.66342	0.642463	OR5T1/NPY2R	2
GO_BP_m1	GO:0019985	translesion synthesis	2/340	40/18493	0.167212	0.66342	0.642463	POLK/RPA2	2
GO_BP_m1	GO:0038202	TORC1 signaling	2/340	40/18493	0.167212	0.66342	0.642463	RRAGB/FNIP1	2
GO_BP_m1	GO:0043616	keratinocyte proliferation	2/340	40/18493	0.167212	0.66342	0.642463	KRT2/WNT16	2
GO_BP_m1	GO:0046006	regulation of activated T cell proliferation	2/340	40/18493	0.167212	0.66342	0.642463	HHLA2/IL2	2
GO_BP_m1	GO:0061900	glial cell activation	2/340	40/18493	0.167212	0.66342	0.642463	TLR8/STAP1	2
GO_BP_m1	GO:1900015	regulation of cytokine production involved in inflammatory response	2/340	40/18493	0.167212	0.66342	0.642463	APOD/ZC3H12A	2
GO_BP_m1	GO:1905819	negative regulation of chromosome separation	2/340	40/18493	0.167212	0.66342	0.642463	TEX14/SPDL1	2
GO_BP_m1	GO:0044782	cilium organization	10/340	382/18493	0.167845	0.66342	0.642463	KIF19/IQUB/SYNE2/DISC1/ONECUT1/NOTO/DNAH7/TEKT1/IQCG/CFAP126	10
GO_BP_m1	GO:0032413	negative regulation of ion transmembrane transporter activity	3/340	77/18493	0.16866	0.66342	0.642463	KCNE3/FGF12/CASQ2	3
GO_BP_m1	GO:0032652	regulation of interleukin-1 production	3/340	77/18493	0.16866	0.66342	0.642463	IFI16/TLR8/ZC3H12A	3
GO_BP_m1	GO:1903901	negative regulation of viral life cycle	3/340	77/18493	0.16866	0.66342	0.642463	TRIM10/IFI16/ZC3H12A	3
GO_BP_m1	GO:0001768	establishment of T cell polarity	1/340	10/18493	0.169403	0.66342	0.642463	DOCK8	1
GO_BP_m1	GO:0006547	histidine metabolic process	1/340	10/18493	0.169403	0.66342	0.642463	MTHFD1	1
GO_BP_m1	GO:0006569	tryptophan catabolic process	1/340	10/18493	0.169403	0.66342	0.642463	KMO	1
GO_BP_m1	GO:0009396	folic acid-containing compound biosynthetic process	1/340	10/18493	0.169403	0.66342	0.642463	MTHFD1	1
GO_BP_m1	GO:0010587	miRNA catabolic process	1/340	10/18493	0.169403	0.66342	0.642463	ZC3H12A	1
GO_BP_m1	GO:0014049	positive regulation of glutamate secretion	1/340	10/18493	0.169403	0.66342	0.642463	KMO	1
GO_BP_m1	GO:0019388	galactose catabolic process	1/340	10/18493	0.169403	0.66342	0.642463	GALK2	1
GO_BP_m1	GO:0021877	forebrain neuron fate commitment	1/340	10/18493	0.169403	0.66342	0.642463	TBR1	1
GO_BP_m1	GO:0030948	negative regulation of vascular endothelial growth factor receptor signaling pathway	1/340	10/18493	0.169403	0.66342	0.642463	HHEX	1
GO_BP_m1	GO:0033860	regulation of NAD(P)H oxidase activity	1/340	10/18493	0.169403	0.66342	0.642463	AGTR1	1
GO_BP_m1	GO:0034454	microtubule anchoring at centrosome	1/340	10/18493	0.169403	0.66342	0.642463	CCDC68	1
GO_BP_m1	GO:0035999	tetrahydrofolate interconversion	1/340	10/18493	0.169403	0.66342	0.642463	MTHFD1	1
GO_BP_m1	GO:0042436	indole-containing compound catabolic process	1/340	10/18493	0.169403	0.66342	0.642463	KMO	1
GO_BP_m1	GO:0042748	circadian sleep/wake cycle, non-REM sleep	1/340	10/18493	0.169403	0.66342	0.642463	NPY2R	1
GO_BP_m1	GO:0042758	long-chain fatty acid catabolic process	1/340	10/18493	0.169403	0.66342	0.642463	CYP4F3	1
GO_BP_m1	GO:0044793	negative regulation by host of viral process	1/340	10/18493	0.169403	0.66342	0.642463	ZC3H12A	1
GO_BP_m1	GO:0045876	positive regulation of sister chromatid cohesion	1/340	10/18493	0.169403	0.66342	0.642463	SLF1	1
GO_BP_m1	GO:0046218	indolalkylamine catabolic process	1/340	10/18493	0.169403	0.66342	0.642463	KMO	1
GO_BP_m1	GO:0048304	positive regulation of isotype switching to IgG isotypes	1/340	10/18493	0.169403	0.66342	0.642463	IL2	1
GO_BP_m1	GO:0048703	embryonic viscerocranium morphogenesis	1/340	10/18493	0.169403	0.66342	0.642463	MTHFD1	1
GO_BP_m1	GO:0051256	mitotic spindle midzone assembly	1/340	10/18493	0.169403	0.66342	0.642463	KIF23	1
GO_BP_m1	GO:0051673	membrane disruption in other organism	1/340	10/18493	0.169403	0.66342	0.642463	DEFB118	1
GO_BP_m1	GO:0070189	kynurenine metabolic process	1/340	10/18493	0.169403	0.66342	0.642463	KMO	1
GO_BP_m1	GO:0070471	uterine smooth muscle contraction	1/340	10/18493	0.169403	0.66342	0.642463	ADRA2B	1
GO_BP_m1	GO:0071104	response to interleukin-9	1/340	10/18493	0.169403	0.66342	0.642463	IL9	1
GO_BP_m1	GO:0071501	cellular response to sterol depletion	1/340	10/18493	0.169403	0.66342	0.642463	ERLIN1	1
GO_BP_m1	GO:0072531	pyrimidine-containing compound transmembrane transport	1/340	10/18493	0.169403	0.66342	0.642463	C2orf83	1
GO_BP_m1	GO:0086070	SA node cell to atrial cardiac muscle cell communication	1/340	10/18493	0.169403	0.66342	0.642463	GJA5	1
GO_BP_m1	GO:0090193	positive regulation of glomerulus development	1/340	10/18493	0.169403	0.66342	0.642463	AGTR2	1
GO_BP_m1	GO:0090336	positive regulation of brown fat cell differentiation	1/340	10/18493	0.169403	0.66342	0.642463	VSTM2A	1
GO_BP_m1	GO:0090394	negative regulation of excitatory postsynaptic potential	1/340	10/18493	0.169403	0.66342	0.642463	NPY2R	1
GO_BP_m1	GO:0098722	asymmetric stem cell division	1/340	10/18493	0.169403	0.66342	0.642463	STRA8	1
GO_BP_m1	GO:1900165	negative regulation of interleukin-6 secretion	1/340	10/18493	0.169403	0.66342	0.642463	ZC3H12A	1
GO_BP_m1	GO:1902713	regulation of interferon-gamma secretion	1/340	10/18493	0.169403	0.66342	0.642463	ZC3H12A	1
GO_BP_m1	GO:1904263	positive regulation of TORC1 signaling	1/340	10/18493	0.169403	0.66342	0.642463	RRAGB	1
GO_BP_m1	GO:1905031	regulation of membrane repolarization during cardiac muscle cell action potential	1/340	10/18493	0.169403	0.66342	0.642463	KCNE3	1
GO_BP_m1	GO:1990253	cellular response to leucine starvation	1/340	10/18493	0.169403	0.66342	0.642463	RRAGB	1
GO_BP_m1	GO:2000551	regulation of T-helper 2 cell cytokine production	1/340	10/18493	0.169403	0.66342	0.642463	XCL1	1
GO_BP_m1	GO:2000628	regulation of miRNA metabolic process	1/340	10/18493	0.169403	0.66342	0.642463	ZC3H12A	1
GO_BP_m1	GO:0043488	regulation of mRNA stability	4/340	118/18493	0.172635	0.67249	0.651246	APOBEC1/XPO1/ZC3H12A/HNRNPA0	4
GO_BP_m1	GO:0014032	neural crest cell development	3/340	78/18493	0.173185	0.67249	0.651246	SEMA6B/PITX2/TCOF1	3
GO_BP_m1	GO:1900182	positive regulation of protein localization to nucleus	3/340	78/18493	0.173185	0.67249	0.651246	ZIC1/ZC3H12A/GLIS2	3
GO_BP_m1	GO:0001580	detection of chemical stimulus involved in sensory perception of bitter taste	2/340	41/18493	0.173773	0.67249	0.651246	TAS2R38/CA6	2
GO_BP_m1	GO:0030574	collagen catabolic process	2/340	41/18493	0.173773	0.67249	0.651246	COL19A1/PRSS2	2
GO_BP_m1	GO:0043267	negative regulation of potassium ion transport	2/340	41/18493	0.173773	0.67249	0.651246	KCNE3/CASQ2	2
GO_BP_m1	GO:0043489	RNA stabilization	2/340	41/18493	0.173773	0.67249	0.651246	APOBEC1/HNRNPA0	2
GO_BP_m1	GO:0099622	cardiac muscle cell membrane repolarization	2/340	41/18493	0.173773	0.67249	0.651246	KCNE3/GJA5	2
GO_BP_m1	GO:0007178	transmembrane receptor protein serine/threonine kinase signaling pathway	9/340	340/18493	0.176074	0.67249	0.651246	FSTL1/DACT2/DAND5/ONECUT1/TBX20/FAM83G/ZEB1/USP9Y/MAGI2	9
GO_BP_m1	GO:0033209	tumor necrosis factor-mediated signaling pathway	4/340	119/18493	0.176248	0.67249	0.651246	EDAR/EDARADD/PLVAP/TNFSF18	4
GO_BP_m1	GO:1905954	positive regulation of lipid localization	3/340	79/18493	0.177743	0.67249	0.651246	VSTM2A/ZC3H12A/LRAT	3
GO_BP_m1	GO:0071229	cellular response to acid chemical	6/340	206/18493	0.179896	0.67249	0.651246	RRAGB/GLRA2/STRA8/ZEB1/WNT8B/ZC3H12A	6
GO_BP_m1	GO:0001953	negative regulation of cell-matrix adhesion	2/340	42/18493	0.180374	0.67249	0.651246	APOD/AJAP1	2
GO_BP_m1	GO:0033048	negative regulation of mitotic sister chromatid segregation	2/340	42/18493	0.180374	0.67249	0.651246	TEX14/SPDL1	2
GO_BP_m1	GO:0042149	cellular response to glucose starvation	2/340	42/18493	0.180374	0.67249	0.651246	IFI16/ZC3H12A	2
GO_BP_m1	GO:0042307	positive regulation of protein import into nucleus	2/340	42/18493	0.180374	0.67249	0.651246	ZIC1/ZC3H12A	2
GO_BP_m1	GO:0043124	negative regulation of I-kappaB kinase/NF-kappaB signaling	2/340	42/18493	0.180374	0.67249	0.651246	TANK/ZC3H12A	2
GO_BP_m1	GO:0045581	negative regulation of T cell differentiation	2/340	42/18493	0.180374	0.67249	0.651246	IL2/ZC3H12A	2
GO_BP_m1	GO:0046189	phenol-containing compound biosynthetic process	2/340	42/18493	0.180374	0.67249	0.651246	AGTR2/SLC6A3	2
GO_BP_m1	GO:0050706	regulation of interleukin-1 beta secretion	2/340	42/18493	0.180374	0.67249	0.651246	TLR8/ZC3H12A	2
GO_BP_m1	GO:0086004	regulation of cardiac muscle cell contraction	2/340	42/18493	0.180374	0.67249	0.651246	KCNE3/GJA5	2
GO_BP_m1	GO:0090596	sensory organ morphogenesis	7/340	251/18493	0.180921	0.67249	0.651246	OLFM3/CDON/WNT16/PITX2/ROM1/ZEB1/ZIC1	7
GO_BP_m1	GO:0033045	regulation of sister chromatid segregation	3/340	80/18493	0.182334	0.67249	0.651246	TEX14/SLF1/SPDL1	3
GO_BP_m1	GO:0060964	regulation of gene silencing by miRNA	3/340	80/18493	0.182334	0.67249	0.651246	TARBP2/ZC3H12A/HIST1H4B	3
GO_BP_m1	GO:0002687	positive regulation of leukocyte migration	4/340	121/18493	0.183551	0.67249	0.651246	XCL1/DOCK8/PLVAP/TNFSF18	4
GO_BP_m1	GO:0001767	establishment of lymphocyte polarity	1/340	11/18493	0.184682	0.67249	0.651246	DOCK8	1
GO_BP_m1	GO:0002328	pro-B cell differentiation	1/340	11/18493	0.184682	0.67249	0.651246	FNIP1	1
GO_BP_m1	GO:0003174	mitral valve development	1/340	11/18493	0.184682	0.67249	0.651246	GJA5	1
GO_BP_m1	GO:0003334	keratinocyte development	1/340	11/18493	0.184682	0.67249	0.651246	KRT2	1
GO_BP_m1	GO:0006048	UDP-N-acetylglucosamine biosynthetic process	1/340	11/18493	0.184682	0.67249	0.651246	UAP1L1	1
GO_BP_m1	GO:0006222	UMP biosynthetic process	1/340	11/18493	0.184682	0.67249	0.651246	NMRK1	1
GO_BP_m1	GO:0006265	DNA topological change	1/340	11/18493	0.184682	0.67249	0.651246	RPA2	1
GO_BP_m1	GO:0006268	DNA unwinding involved in DNA replication	1/340	11/18493	0.184682	0.67249	0.651246	RPA2	1
GO_BP_m1	GO:0006531	aspartate metabolic process	1/340	11/18493	0.184682	0.67249	0.651246	NMNAT2	1
GO_BP_m1	GO:0006600	creatine metabolic process	1/340	11/18493	0.184682	0.67249	0.651246	CKMT2	1
GO_BP_m1	GO:0006991	response to sterol depletion	1/340	11/18493	0.184682	0.67249	0.651246	ERLIN1	1
GO_BP_m1	GO:0007195	adenylate cyclase-inhibiting dopamine receptor signaling pathway	1/340	11/18493	0.184682	0.67249	0.651246	OR5T1	1
GO_BP_m1	GO:0009113	purine nucleobase biosynthetic process	1/340	11/18493	0.184682	0.67249	0.651246	MTHFD1	1
GO_BP_m1	GO:0009173	pyrimidine ribonucleoside monophosphate metabolic process	1/340	11/18493	0.184682	0.67249	0.651246	NMRK1	1
GO_BP_m1	GO:0009174	pyrimidine ribonucleoside monophosphate biosynthetic process	1/340	11/18493	0.184682	0.67249	0.651246	NMRK1	1
GO_BP_m1	GO:0010172	embryonic body morphogenesis	1/340	11/18493	0.184682	0.67249	0.651246	CDON	1
GO_BP_m1	GO:0010872	regulation of cholesterol esterification	1/340	11/18493	0.184682	0.67249	0.651246	AGTR1	1
GO_BP_m1	GO:0016264	gap junction assembly	1/340	11/18493	0.184682	0.67249	0.651246	GJA5	1
GO_BP_m1	GO:0019336	phenol-containing compound catabolic process	1/340	11/18493	0.184682	0.67249	0.651246	SLC6A3	1
GO_BP_m1	GO:0034776	response to histamine	1/340	11/18493	0.184682	0.67249	0.651246	GABRG2	1
GO_BP_m1	GO:0035747	natural killer cell chemotaxis	1/340	11/18493	0.184682	0.67249	0.651246	XCL1	1
GO_BP_m1	GO:0040015	negative regulation of multicellular organism growth	1/340	11/18493	0.184682	0.67249	0.651246	STC2	1
GO_BP_m1	GO:0043129	surfactant homeostasis	1/340	11/18493	0.184682	0.67249	0.651246	ADGRF5	1
GO_BP_m1	GO:0045351	type I interferon biosynthetic process	1/340	11/18493	0.184682	0.67249	0.651246	TLR8	1
GO_BP_m1	GO:0045919	positive regulation of cytolysis	1/340	11/18493	0.184682	0.67249	0.651246	CFHR2	1
GO_BP_m1	GO:0046049	UMP metabolic process	1/340	11/18493	0.184682	0.67249	0.651246	NMRK1	1
GO_BP_m1	GO:0051024	positive regulation of immunoglobulin secretion	1/340	11/18493	0.184682	0.67249	0.651246	IL2	1
GO_BP_m1	GO:0051386	regulation of neurotrophin TRK receptor signaling pathway	1/340	11/18493	0.184682	0.67249	0.651246	AGTR2	1
GO_BP_m1	GO:0051573	negative regulation of histone H3-K9 methylation	1/340	11/18493	0.184682	0.67249	0.651246	DNMT3B	1
GO_BP_m1	GO:0060100	positive regulation of phagocytosis, engulfment	1/340	11/18493	0.184682	0.67249	0.651246	STAP1	1
GO_BP_m1	GO:0060315	negative regulation of ryanodine-sensitive calcium-release channel activity	1/340	11/18493	0.184682	0.67249	0.651246	CASQ2	1
GO_BP_m1	GO:0061307	cardiac neural crest cell differentiation involved in heart development	1/340	11/18493	0.184682	0.67249	0.651246	PITX2	1
GO_BP_m1	GO:0061308	cardiac neural crest cell development involved in heart development	1/340	11/18493	0.184682	0.67249	0.651246	PITX2	1
GO_BP_m1	GO:0070170	regulation of tooth mineralization	1/340	11/18493	0.184682	0.67249	0.651246	ENAM	1
GO_BP_m1	GO:0070525	tRNA threonylcarbamoyladenosine metabolic process	1/340	11/18493	0.184682	0.67249	0.651246	OSGEP	1
GO_BP_m1	GO:0071073	positive regulation of phospholipid biosynthetic process	1/340	11/18493	0.184682	0.67249	0.651246	ADGRF5	1
GO_BP_m1	GO:0072015	glomerular visceral epithelial cell development	1/340	11/18493	0.184682	0.67249	0.651246	MAGI2	1
GO_BP_m1	GO:0086016	AV node cell action potential	1/340	11/18493	0.184682	0.67249	0.651246	GJA5	1
GO_BP_m1	GO:0086027	AV node cell to bundle of His cell signaling	1/340	11/18493	0.184682	0.67249	0.651246	GJA5	1
GO_BP_m1	GO:0090209	negative regulation of triglyceride metabolic process	1/340	11/18493	0.184682	0.67249	0.651246	APOBEC1	1
GO_BP_m1	GO:0097340	inhibition of cysteine-type endopeptidase activity	1/340	11/18493	0.184682	0.67249	0.651246	BIRC8	1
GO_BP_m1	GO:0097341	zymogen inhibition	1/340	11/18493	0.184682	0.67249	0.651246	BIRC8	1
GO_BP_m1	GO:1900003	regulation of serine-type endopeptidase activity	1/340	11/18493	0.184682	0.67249	0.651246	SEMG2	1
GO_BP_m1	GO:1902571	regulation of serine-type peptidase activity	1/340	11/18493	0.184682	0.67249	0.651246	SEMG2	1
GO_BP_m1	GO:1902969	mitotic DNA replication	1/340	11/18493	0.184682	0.67249	0.651246	LIG1	1
GO_BP_m1	GO:1905155	positive regulation of membrane invagination	1/340	11/18493	0.184682	0.67249	0.651246	STAP1	1
GO_BP_m1	GO:1905522	negative regulation of macrophage migration	1/340	11/18493	0.184682	0.67249	0.651246	STAP1	1
GO_BP_m1	GO:2000318	positive regulation of T-helper 17 type immune response	1/340	11/18493	0.184682	0.67249	0.651246	NFKBIZ	1
GO_BP_m1	GO:0034502	protein localization to chromosome	3/340	81/18493	0.186957	0.675136	0.653808	RPA2/SLF1/SPDL1	3
GO_BP_m1	GO:0043537	negative regulation of blood vessel endothelial cell migration	3/340	81/18493	0.186957	0.675136	0.653808	PDCD10/AGTR2/MEOX2	3
GO_BP_m1	GO:0002534	cytokine production involved in inflammatory response	2/340	43/18493	0.187013	0.675136	0.653808	APOD/ZC3H12A	2
GO_BP_m1	GO:0009163	nucleoside biosynthetic process	2/340	43/18493	0.187013	0.675136	0.653808	NMRK1/CTPS1	2
GO_BP_m1	GO:0021983	pituitary gland development	2/340	43/18493	0.187013	0.675136	0.653808	PITX2/SLC6A3	2
GO_BP_m1	GO:0030490	maturation of SSU-rRNA	2/340	43/18493	0.187013	0.675136	0.653808	NAT10/PWP2	2
GO_BP_m1	GO:0035307	positive regulation of protein dephosphorylation	2/340	43/18493	0.187013	0.675136	0.653808	AGTR2/MAGI2	2
GO_BP_m1	GO:0071548	response to dexamethasone	2/340	43/18493	0.187013	0.675136	0.653808	DNMT3B/AGTR2	2
GO_BP_m1	GO:1902373	negative regulation of mRNA catabolic process	2/340	43/18493	0.187013	0.675136	0.653808	APOBEC1/HNRNPA0	2
GO_BP_m1	GO:0051100	negative regulation of binding	5/340	165/18493	0.18812	0.67662	0.655245	DISC1/CFHR2/IFI16/TEX14/FRMD7	5
GO_BP_m1	GO:0071772	response to BMP	5/340	165/18493	0.18812	0.67662	0.655245	FSTL1/DAND5/VSTM2A/FAM83G/USP9Y	5
GO_BP_m1	GO:0071773	cellular response to BMP stimulus	5/340	165/18493	0.18812	0.67662	0.655245	FSTL1/DAND5/VSTM2A/FAM83G/USP9Y	5
GO_BP_m1	GO:0001505	regulation of neurotransmitter levels	9/340	346/18493	0.188653	0.67662	0.655245	NAALAD2/AGTR2/SLC5A7/SLC1A7/SLC6A3/SLC22A3/ZC3H12A/KMO/PREPL	9
GO_BP_m1	GO:0015850	organic hydroxy compound transport	7/340	255/18493	0.190874	0.67662	0.655245	ADRA2B/AGTR1/AGTR2/OR5T1/NPY2R/SLC6A3/SLC22A3	7
GO_BP_m1	GO:0045619	regulation of lymphocyte differentiation	5/340	166/18493	0.191278	0.67662	0.655245	IL2/SLC46A2/NFKBIZ/ZEB1/ZC3H12A	5
GO_BP_m1	GO:0014031	mesenchymal cell development	3/340	82/18493	0.191611	0.67662	0.655245	SEMA6B/PITX2/TCOF1	3
GO_BP_m1	GO:0048864	stem cell development	3/340	82/18493	0.191611	0.67662	0.655245	SEMA6B/PITX2/TCOF1	3
GO_BP_m1	GO:0007187	G protein-coupled receptor signaling pathway, coupled to cyclic nucleotide second messenger	7/340	256/18493	0.193396	0.67662	0.655245	ADRA2B/AGTR2/GPR26/OR5T1/MC5R/NPY2R/GPR101	7
GO_BP_m1	GO:0002639	positive regulation of immunoglobulin production	2/340	44/18493	0.193685	0.67662	0.655245	IL2/XCL1	2
GO_BP_m1	GO:0032309	icosanoid secretion	2/340	44/18493	0.193685	0.67662	0.655245	AGTR2/PNPLA8	2
GO_BP_m1	GO:0033046	negative regulation of sister chromatid segregation	2/340	44/18493	0.193685	0.67662	0.655245	TEX14/SPDL1	2
GO_BP_m1	GO:0034105	positive regulation of tissue remodeling	2/340	44/18493	0.193685	0.67662	0.655245	PPARGC1B/IL2	2
GO_BP_m1	GO:0050798	activated T cell proliferation	2/340	44/18493	0.193685	0.67662	0.655245	HHLA2/IL2	2
GO_BP_m1	GO:1904591	positive regulation of protein import	2/340	44/18493	0.193685	0.67662	0.655245	ZIC1/ZC3H12A	2
GO_BP_m1	GO:0007156	homophilic cell adhesion via plasma membrane adhesion molecules	5/340	167/18493	0.194455	0.67662	0.655245	DSC3/CELSR2/PCDHGB2/PCDHGA5/ROBO3	5
GO_BP_m1	GO:0006959	humoral immune response	9/340	349/18493	0.195087	0.67662	0.655245	DEFB118/FGB/CFHR2/IFNA8/IFNA10/IFNA14/PF4V1/PRSS2/SEMG2	9
GO_BP_m1	GO:0042113	B cell activation	8/340	303/18493	0.196138	0.67662	0.655245	HHEX/ONECUT1/IFNA8/IFNA10/IFNA14/IL2/FNIP1/CTPS1	8
GO_BP_m1	GO:0042058	regulation of epidermal growth factor receptor signaling pathway	3/340	83/18493	0.196293	0.67662	0.655245	CBLC/EPGN/TGFA	3
GO_BP_m1	GO:0060147	regulation of posttranscriptional gene silencing	3/340	83/18493	0.196293	0.67662	0.655245	TARBP2/ZC3H12A/HIST1H4B	3
GO_BP_m1	GO:0060966	regulation of gene silencing by RNA	3/340	83/18493	0.196293	0.67662	0.655245	TARBP2/ZC3H12A/HIST1H4B	3
GO_BP_m1	GO:0000022	mitotic spindle elongation	1/340	12/18493	0.19968	0.67662	0.655245	KIF23	1
GO_BP_m1	GO:0001976	neurological system process involved in regulation of systemic arterial blood pressure	1/340	12/18493	0.19968	0.67662	0.655245	AGTR2	1
GO_BP_m1	GO:0003161	cardiac conduction system development	1/340	12/18493	0.19968	0.67662	0.655245	GJA5	1
GO_BP_m1	GO:0003207	cardiac chamber formation	1/340	12/18493	0.19968	0.67662	0.655245	TBX20	1
GO_BP_m1	GO:0006069	ethanol oxidation	1/340	12/18493	0.19968	0.67662	0.655245	ACSS1	1
GO_BP_m1	GO:0006216	cytidine catabolic process	1/340	12/18493	0.19968	0.67662	0.655245	APOBEC1	1
GO_BP_m1	GO:0006568	tryptophan metabolic process	1/340	12/18493	0.19968	0.67662	0.655245	KMO	1
GO_BP_m1	GO:0007288	sperm axoneme assembly	1/340	12/18493	0.19968	0.67662	0.655245	IQCG	1
GO_BP_m1	GO:0009972	cytidine deamination	1/340	12/18493	0.19968	0.67662	0.655245	APOBEC1	1
GO_BP_m1	GO:0010459	negative regulation of heart rate	1/340	12/18493	0.19968	0.67662	0.655245	AGTR2	1
GO_BP_m1	GO:0010649	regulation of cell communication by electrical coupling	1/340	12/18493	0.19968	0.67662	0.655245	CASQ2	1
GO_BP_m1	GO:0014029	neural crest formation	1/340	12/18493	0.19968	0.67662	0.655245	TCOF1	1
GO_BP_m1	GO:0015697	quaternary ammonium group transport	1/340	12/18493	0.19968	0.67662	0.655245	SLC22A3	1
GO_BP_m1	GO:0016554	cytidine to uridine editing	1/340	12/18493	0.19968	0.67662	0.655245	APOBEC1	1
GO_BP_m1	GO:0021903	rostrocaudal neural tube patterning	1/340	12/18493	0.19968	0.67662	0.655245	SSBP3	1
GO_BP_m1	GO:0032429	regulation of phospholipase A2 activity	1/340	12/18493	0.19968	0.67662	0.655245	AGTR1	1
GO_BP_m1	GO:0034086	maintenance of sister chromatid cohesion	1/340	12/18493	0.19968	0.67662	0.655245	SLF1	1
GO_BP_m1	GO:0034088	maintenance of mitotic sister chromatid cohesion	1/340	12/18493	0.19968	0.67662	0.655245	SLF1	1
GO_BP_m1	GO:0036005	response to macrophage colony-stimulating factor	1/340	12/18493	0.19968	0.67662	0.655245	STAP1	1
GO_BP_m1	GO:0036006	cellular response to macrophage colony-stimulating factor stimulus	1/340	12/18493	0.19968	0.67662	0.655245	STAP1	1
GO_BP_m1	GO:0038110	interleukin-2-mediated signaling pathway	1/340	12/18493	0.19968	0.67662	0.655245	IL2	1
GO_BP_m1	GO:0038180	nerve growth factor signaling pathway	1/340	12/18493	0.19968	0.67662	0.655245	MAGI2	1
GO_BP_m1	GO:0042340	keratan sulfate catabolic process	1/340	12/18493	0.19968	0.67662	0.655245	OMD	1
GO_BP_m1	GO:0042482	positive regulation of odontogenesis	1/340	12/18493	0.19968	0.67662	0.655245	ENAM	1
GO_BP_m1	GO:0045078	positive regulation of interferon-gamma biosynthetic process	1/340	12/18493	0.19968	0.67662	0.655245	TLR8	1
GO_BP_m1	GO:0045472	response to ether	1/340	12/18493	0.19968	0.67662	0.655245	ZC3H12A	1
GO_BP_m1	GO:0045602	negative regulation of endothelial cell differentiation	1/340	12/18493	0.19968	0.67662	0.655245	ZEB1	1
GO_BP_m1	GO:0046087	cytidine metabolic process	1/340	12/18493	0.19968	0.67662	0.655245	APOBEC1	1
GO_BP_m1	GO:0051608	histamine transport	1/340	12/18493	0.19968	0.67662	0.655245	SLC22A3	1
GO_BP_m1	GO:0051791	medium-chain fatty acid metabolic process	1/340	12/18493	0.19968	0.67662	0.655245	ACAD9	1
GO_BP_m1	GO:0052803	imidazole-containing compound metabolic process	1/340	12/18493	0.19968	0.67662	0.655245	MTHFD1	1
GO_BP_m1	GO:0060900	embryonic camera-type eye formation	1/340	12/18493	0.19968	0.67662	0.655245	WNT16	1
GO_BP_m1	GO:0061430	bone trabecula morphogenesis	1/340	12/18493	0.19968	0.67662	0.655245	PPARGC1B	1
GO_BP_m1	GO:0071415	cellular response to purine-containing compound	1/340	12/18493	0.19968	0.67662	0.655245	CASQ2	1
GO_BP_m1	GO:0071679	commissural neuron axon guidance	1/340	12/18493	0.19968	0.67662	0.655245	ROBO3	1
GO_BP_m1	GO:0072310	glomerular epithelial cell development	1/340	12/18493	0.19968	0.67662	0.655245	MAGI2	1
GO_BP_m1	GO:0072393	microtubule anchoring at microtubule organizing center	1/340	12/18493	0.19968	0.67662	0.655245	CCDC68	1
GO_BP_m1	GO:0086067	AV node cell to bundle of His cell communication	1/340	12/18493	0.19968	0.67662	0.655245	GJA5	1
GO_BP_m1	GO:0097104	postsynaptic membrane assembly	1/340	12/18493	0.19968	0.67662	0.655245	MAGI2	1
GO_BP_m1	GO:1901387	positive regulation of voltage-gated calcium channel activity	1/340	12/18493	0.19968	0.67662	0.655245	KCNE3	1
GO_BP_m1	GO:1901569	fatty acid derivative catabolic process	1/340	12/18493	0.19968	0.67662	0.655245	CYP4F3	1
GO_BP_m1	GO:1902902	negative regulation of autophagosome assembly	1/340	12/18493	0.19968	0.67662	0.655245	SCFD1	1
GO_BP_m1	GO:0001754	eye photoreceptor cell differentiation	2/340	45/18493	0.200388	0.67662	0.655245	OLFM3/ROM1	2
GO_BP_m1	GO:0002686	negative regulation of leukocyte migration	2/340	45/18493	0.200388	0.67662	0.655245	APOD/STAP1	2
GO_BP_m1	GO:0006904	vesicle docking involved in exocytosis	2/340	45/18493	0.200388	0.67662	0.655245	RAB3C/SCFD1	2
GO_BP_m1	GO:0010883	regulation of lipid storage	2/340	45/18493	0.200388	0.67662	0.655245	VSTM2A/ZC3H12A	2
GO_BP_m1	GO:0032732	positive regulation of interleukin-1 production	2/340	45/18493	0.200388	0.67662	0.655245	IFI16/TLR8	2
GO_BP_m1	GO:0045776	negative regulation of blood pressure	2/340	45/18493	0.200388	0.67662	0.655245	AGTR2/GJA5	2
GO_BP_m1	GO:0050913	sensory perception of bitter taste	2/340	45/18493	0.200388	0.67662	0.655245	TAS2R38/CA6	2
GO_BP_m1	GO:0051932	synaptic transmission, GABAergic	2/340	45/18493	0.200388	0.67662	0.655245	GABRG2/CNTNAP4	2
GO_BP_m1	GO:0051985	negative regulation of chromosome segregation	2/340	45/18493	0.200388	0.67662	0.655245	TEX14/SPDL1	2
GO_BP_m1	GO:0043901	negative regulation of multi-organism process	5/340	169/18493	0.200863	0.67662	0.655245	TRIM10/IFI16/TARBP2/ZC3H12A/SQSTM1	5
GO_BP_m1	GO:0050886	endocrine process	3/340	84/18493	0.201003	0.67662	0.655245	AGTR1/AGTR2/GJA5	3
GO_BP_m1	GO:1903035	negative regulation of response to wounding	3/340	84/18493	0.201003	0.67662	0.655245	FGB/KNG1/AJAP1	3
GO_BP_m1	GO:2000177	regulation of neural precursor cell proliferation	3/340	84/18493	0.201003	0.67662	0.655245	DISC1/CDON/CIP2A	3
GO_BP_m1	GO:0019935	cyclic-nucleotide-mediated signaling	6/340	214/18493	0.202204	0.67892	0.657473	ADRA2B/GPR26/OR5T1/MC5R/NPY2R/GPR101	6
GO_BP_m1	GO:0003231	cardiac ventricle development	4/340	126/18493	0.202224	0.67892	0.657473	DAND5/GJA5/NPY2R/TBX20	4
GO_BP_m1	GO:0043487	regulation of RNA stability	4/340	126/18493	0.202224	0.67892	0.657473	APOBEC1/XPO1/ZC3H12A/HNRNPA0	4
GO_BP_m1	GO:0032200	telomere organization	5/340	170/18493	0.204094	0.683985	0.662377	NAT10/RPA2/USP7/HIST1H4B/CCNE2	5
GO_BP_m1	GO:0048771	tissue remodeling	5/340	170/18493	0.204094	0.683985	0.662377	PPARGC1B/AGTR2/GJA5/IL2/WNT16	5
GO_BP_m1	GO:0045833	negative regulation of lipid metabolic process	3/340	85/18493	0.205739	0.685172	0.663528	ERLIN1/APOBEC1/APOD	3
GO_BP_m1	GO:0045814	negative regulation of gene expression, epigenetic	4/340	127/18493	0.206025	0.685172	0.663528	DNMT3B/ATAD2/APOBEC1/HIST1H4B	4
GO_BP_m1	GO:0035196	production of miRNAs involved in gene silencing by miRNA	2/340	46/18493	0.207117	0.685172	0.663528	TARBP2/ZC3H12A	2
GO_BP_m1	GO:0071715	icosanoid transport	2/340	46/18493	0.207117	0.685172	0.663528	AGTR2/PNPLA8	2
GO_BP_m1	GO:0090051	negative regulation of cell migration involved in sprouting angiogenesis	2/340	46/18493	0.207117	0.685172	0.663528	PDCD10/MEOX2	2
GO_BP_m1	GO:1901571	fatty acid derivative transport	2/340	46/18493	0.207117	0.685172	0.663528	AGTR2/PNPLA8	2
GO_BP_m1	GO:0060359	response to ammonium ion	4/340	128/18493	0.209847	0.685172	0.663528	DNMT3B/GABRG2/OR5T1/SLC6A3	4
GO_BP_m1	GO:0006767	water-soluble vitamin metabolic process	3/340	86/18493	0.210501	0.685172	0.663528	MMACHC/MTHFD1/KMO	3
GO_BP_m1	GO:0014033	neural crest cell differentiation	3/340	86/18493	0.210501	0.685172	0.663528	SEMA6B/PITX2/TCOF1	3
GO_BP_m1	GO:0006636	unsaturated fatty acid biosynthetic process	2/340	47/18493	0.213869	0.685172	0.663528	PNPLA8/ELOVL2	2
GO_BP_m1	GO:0019731	antibacterial humoral response	2/340	47/18493	0.213869	0.685172	0.663528	FGB/SEMG2	2
GO_BP_m1	GO:0050912	detection of chemical stimulus involved in sensory perception of taste	2/340	47/18493	0.213869	0.685172	0.663528	TAS2R38/CA6	2
GO_BP_m1	GO:0060042	retina morphogenesis in camera-type eye	2/340	47/18493	0.213869	0.685172	0.663528	CDON/ROM1	2
GO_BP_m1	GO:0060986	endocrine hormone secretion	2/340	47/18493	0.213869	0.685172	0.663528	AGTR1/AGTR2	2
GO_BP_m1	GO:0150076	neuroinflammatory response	2/340	47/18493	0.213869	0.685172	0.663528	TLR8/STAP1	2
GO_BP_m1	GO:1901659	glycosyl compound biosynthetic process	2/340	47/18493	0.213869	0.685172	0.663528	NMRK1/CTPS1	2
GO_BP_m1	GO:1903115	regulation of actin filament-based movement	2/340	47/18493	0.213869	0.685172	0.663528	KCNE3/GJA5	2
GO_BP_m1	GO:0001771	immunological synapse formation	1/340	13/18493	0.214404	0.685172	0.663528	DOCK8	1
GO_BP_m1	GO:0002693	positive regulation of cellular extravasation	1/340	13/18493	0.214404	0.685172	0.663528	PLVAP	1
GO_BP_m1	GO:0002903	negative regulation of B cell apoptotic process	1/340	13/18493	0.214404	0.685172	0.663528	IL2	1
GO_BP_m1	GO:0005513	detection of calcium ion	1/340	13/18493	0.214404	0.685172	0.663528	CASQ2	1
GO_BP_m1	GO:0006995	cellular response to nitrogen starvation	1/340	13/18493	0.214404	0.685172	0.663528	GABARAPL2	1
GO_BP_m1	GO:0007183	SMAD protein complex assembly	1/340	13/18493	0.214404	0.685172	0.663528	TBX20	1
GO_BP_m1	GO:0009086	methionine biosynthetic process	1/340	13/18493	0.214404	0.685172	0.663528	MTHFD1	1
GO_BP_m1	GO:0009635	response to herbicide	1/340	13/18493	0.214404	0.685172	0.663528	ZC3H12A	1
GO_BP_m1	GO:0010566	regulation of ketone biosynthetic process	1/340	13/18493	0.214404	0.685172	0.663528	COQ3	1
GO_BP_m1	GO:0010642	negative regulation of platelet-derived growth factor receptor signaling pathway	1/340	13/18493	0.214404	0.685172	0.663528	APOD	1
GO_BP_m1	GO:0014819	regulation of skeletal muscle contraction	1/340	13/18493	0.214404	0.685172	0.663528	CASQ2	1
GO_BP_m1	GO:0030497	fatty acid elongation	1/340	13/18493	0.214404	0.685172	0.663528	ELOVL2	1
GO_BP_m1	GO:0032754	positive regulation of interleukin-5 production	1/340	13/18493	0.214404	0.685172	0.663528	IL9	1
GO_BP_m1	GO:0033605	positive regulation of catecholamine secretion	1/340	13/18493	0.214404	0.685172	0.663528	NPY2R	1
GO_BP_m1	GO:0035745	T-helper 2 cell cytokine production	1/340	13/18493	0.214404	0.685172	0.663528	XCL1	1
GO_BP_m1	GO:0036109	alpha-linolenic acid metabolic process	1/340	13/18493	0.214404	0.685172	0.663528	ELOVL2	1
GO_BP_m1	GO:0042761	very long-chain fatty acid biosynthetic process	1/340	13/18493	0.214404	0.685172	0.663528	ELOVL2	1
GO_BP_m1	GO:0043562	cellular response to nitrogen levels	1/340	13/18493	0.214404	0.685172	0.663528	GABARAPL2	1
GO_BP_m1	GO:0044130	negative regulation of growth of symbiont in host	1/340	13/18493	0.214404	0.685172	0.663528	SQSTM1	1
GO_BP_m1	GO:0045006	DNA deamination	1/340	13/18493	0.214404	0.685172	0.663528	APOBEC1	1
GO_BP_m1	GO:0045414	regulation of interleukin-8 biosynthetic process	1/340	13/18493	0.214404	0.685172	0.663528	TLR8	1
GO_BP_m1	GO:0045759	negative regulation of action potential	1/340	13/18493	0.214404	0.685172	0.663528	KCNE3	1
GO_BP_m1	GO:0046349	amino sugar biosynthetic process	1/340	13/18493	0.214404	0.685172	0.663528	UAP1L1	1
GO_BP_m1	GO:0046459	short-chain fatty acid metabolic process	1/340	13/18493	0.214404	0.685172	0.663528	ACSS1	1
GO_BP_m1	GO:0048302	regulation of isotype switching to IgG isotypes	1/340	13/18493	0.214404	0.685172	0.663528	IL2	1
GO_BP_m1	GO:0048875	chemical homeostasis within a tissue	1/340	13/18493	0.214404	0.685172	0.663528	ADGRF5	1
GO_BP_m1	GO:0050713	negative regulation of interleukin-1 beta secretion	1/340	13/18493	0.214404	0.685172	0.663528	ZC3H12A	1
GO_BP_m1	GO:0050746	regulation of lipoprotein metabolic process	1/340	13/18493	0.214404	0.685172	0.663528	APOD	1
GO_BP_m1	GO:0051231	spindle elongation	1/340	13/18493	0.214404	0.685172	0.663528	KIF23	1
GO_BP_m1	GO:0060099	regulation of phagocytosis, engulfment	1/340	13/18493	0.214404	0.685172	0.663528	STAP1	1
GO_BP_m1	GO:0060965	negative regulation of gene silencing by miRNA	1/340	13/18493	0.214404	0.685172	0.663528	ZC3H12A	1
GO_BP_m1	GO:0070986	left/right axis specification	1/340	13/18493	0.214404	0.685172	0.663528	PITX2	1
GO_BP_m1	GO:0071352	cellular response to interleukin-2	1/340	13/18493	0.214404	0.685172	0.663528	IL2	1
GO_BP_m1	GO:0072044	collecting duct development	1/340	13/18493	0.214404	0.685172	0.663528	DACT2	1
GO_BP_m1	GO:0090192	regulation of glomerulus development	1/340	13/18493	0.214404	0.685172	0.663528	AGTR2	1
GO_BP_m1	GO:0098903	regulation of membrane repolarization during action potential	1/340	13/18493	0.214404	0.685172	0.663528	KCNE3	1
GO_BP_m1	GO:1900119	positive regulation of execution phase of apoptosis	1/340	13/18493	0.214404	0.685172	0.663528	ZC3H12A	1
GO_BP_m1	GO:0032612	interleukin-1 production	3/340	87/18493	0.215287	0.685172	0.663528	IFI16/TLR8/ZC3H12A	3
GO_BP_m1	GO:0070098	chemokine-mediated signaling pathway	3/340	87/18493	0.215287	0.685172	0.663528	PF4V1/XCL1/CCL18	3
GO_BP_m1	GO:0006766	vitamin metabolic process	4/340	130/18493	0.21755	0.685172	0.663528	MMACHC/MTHFD1/KMO/LRAT	4
GO_BP_m1	GO:0001776	leukocyte homeostasis	3/340	88/18493	0.220096	0.685172	0.663528	IL2/MTHFD1/SLC46A2	3
GO_BP_m1	GO:0032410	negative regulation of transporter activity	3/340	88/18493	0.220096	0.685172	0.663528	KCNE3/FGF12/CASQ2	3
GO_BP_m1	GO:0003179	heart valve morphogenesis	2/340	48/18493	0.220642	0.685172	0.663528	GJA5/TBX20	2
GO_BP_m1	GO:0003254	regulation of membrane depolarization	2/340	48/18493	0.220642	0.685172	0.663528	FGF12/GJA5	2
GO_BP_m1	GO:0006221	pyrimidine nucleotide biosynthetic process	2/340	48/18493	0.220642	0.685172	0.663528	NMRK1/CTPS1	2
GO_BP_m1	GO:0008347	glial cell migration	2/340	48/18493	0.220642	0.685172	0.663528	SYNE2/STAP1	2
GO_BP_m1	GO:0045933	positive regulation of muscle contraction	2/340	48/18493	0.220642	0.685172	0.663528	ADRA2B/NPY2R	2
GO_BP_m1	GO:0050702	interleukin-1 beta secretion	2/340	48/18493	0.220642	0.685172	0.663528	TLR8/ZC3H12A	2
GO_BP_m1	GO:0055078	sodium ion homeostasis	2/340	48/18493	0.220642	0.685172	0.663528	AGTR1/AGTR2	2
GO_BP_m1	GO:1903587	regulation of blood vessel endothelial cell proliferation involved in sprouting angiogenesis	2/340	48/18493	0.220642	0.685172	0.663528	PDCD10/AGTR1	2
GO_BP_m1	GO:0002224	toll-like receptor signaling pathway	4/340	131/18493	0.221431	0.685172	0.663528	TANK/FGB/TLR8/TLR10	4
GO_BP_m1	GO:0050777	negative regulation of immune response	4/340	131/18493	0.221431	0.685172	0.663528	IFI16/IL2/XCL1/ZC3H12A	4
GO_BP_m1	GO:0007188	adenylate cyclase-modulating G protein-coupled receptor signaling pathway	6/340	221/18493	0.222506	0.685172	0.663528	ADRA2B/GPR26/OR5T1/MC5R/NPY2R/GPR101	6
GO_BP_m1	GO:0006836	neurotransmitter transport	7/340	268/18493	0.224658	0.685172	0.663528	SLC6A14/SLC5A7/SLC1A7/SLC6A3/SLC22A3/KMO/PREPL	7
GO_BP_m1	GO:0009953	dorsal/ventral pattern formation	3/340	89/18493	0.224927	0.685172	0.663528	NOTO/TBX20/WNT8B	3
GO_BP_m1	GO:0030317	flagellated sperm motility	3/340	89/18493	0.224927	0.685172	0.663528	SEMG2/TEKT1/IQCG	3
GO_BP_m1	GO:0033273	response to vitamin	3/340	89/18493	0.224927	0.685172	0.663528	DNMT3B/STC2/LRAT	3
GO_BP_m1	GO:0060337	type I interferon signaling pathway	3/340	89/18493	0.224927	0.685172	0.663528	IFNA8/IFNA10/IFNA14	3
GO_BP_m1	GO:0071357	cellular response to type I interferon	3/340	89/18493	0.224927	0.685172	0.663528	IFNA8/IFNA10/IFNA14	3
GO_BP_m1	GO:0097722	sperm motility	3/340	89/18493	0.224927	0.685172	0.663528	SEMG2/TEKT1/IQCG	3
GO_BP_m1	GO:1904063	negative regulation of cation transmembrane transport	3/340	89/18493	0.224927	0.685172	0.663528	KCNE3/FGF12/CASQ2	3
GO_BP_m1	GO:0009566	fertilization	5/340	177/18493	0.227175	0.685172	0.663528	WBP2NL/CRISP1/ADAM2/GLIPR1L1/TARBP2	5
GO_BP_m1	GO:0007018	microtubule-based movement	7/340	269/18493	0.22734	0.685172	0.663528	KIF12/KIF19/DNAH14/SYNE2/DNAH7/TEKT1/KIF23	7
GO_BP_m1	GO:0031050	dsRNA processing	2/340	49/18493	0.227433	0.685172	0.663528	TARBP2/ZC3H12A	2
GO_BP_m1	GO:0034656	nucleobase-containing small molecule catabolic process	2/340	49/18493	0.227433	0.685172	0.663528	APOBEC1/ENTPD1	2
GO_BP_m1	GO:0050704	regulation of interleukin-1 secretion	2/340	49/18493	0.227433	0.685172	0.663528	TLR8/ZC3H12A	2
GO_BP_m1	GO:0070918	production of small RNA involved in gene silencing by RNA	2/340	49/18493	0.227433	0.685172	0.663528	TARBP2/ZC3H12A	2
GO_BP_m1	GO:0043588	skin development	10/340	412/18493	0.228754	0.685172	0.663528	EDAR/RPTN/DACT2/DSC3/SLITRK5/LCE1B/KRT2/HRNR/WNT16/KRTAP24-1	10
GO_BP_m1	GO:0051052	regulation of DNA metabolic process	10/340	412/18493	0.228754	0.685172	0.663528	CDAN1/DONSON/APOBEC1/IL2/MAS1/NAT10/RPA2/TFDP1/USP7/SLF1	10
GO_BP_m1	GO:0000722	telomere maintenance via recombination	1/340	14/18493	0.228858	0.685172	0.663528	RPA2	1
GO_BP_m1	GO:0001977	renal system process involved in regulation of blood volume	1/340	14/18493	0.228858	0.685172	0.663528	GJA5	1
GO_BP_m1	GO:0003214	cardiac left ventricle morphogenesis	1/340	14/18493	0.228858	0.685172	0.663528	NPY2R	1
GO_BP_m1	GO:0006012	galactose metabolic process	1/340	14/18493	0.228858	0.685172	0.663528	GALK2	1
GO_BP_m1	GO:0006241	CTP biosynthetic process	1/340	14/18493	0.228858	0.685172	0.663528	CTPS1	1
GO_BP_m1	GO:0006999	nuclear pore organization	1/340	14/18493	0.228858	0.685172	0.663528	NUP205	1
GO_BP_m1	GO:0007175	negative regulation of epidermal growth factor-activated receptor activity	1/340	14/18493	0.228858	0.685172	0.663528	CBLC	1
GO_BP_m1	GO:0009214	cyclic nucleotide catabolic process	1/340	14/18493	0.228858	0.685172	0.663528	PDE7A	1
GO_BP_m1	GO:0010421	hydrogen peroxide-mediated programmed cell death	1/340	14/18493	0.228858	0.685172	0.663528	PDCD10	1
GO_BP_m1	GO:0010457	centriole-centriole cohesion	1/340	14/18493	0.228858	0.685172	0.663528	SYNE2	1
GO_BP_m1	GO:0016246	RNA interference	1/340	14/18493	0.228858	0.685172	0.663528	TARBP2	1
GO_BP_m1	GO:0030207	chondroitin sulfate catabolic process	1/340	14/18493	0.228858	0.685172	0.663528	IDS	1
GO_BP_m1	GO:0034374	low-density lipoprotein particle remodeling	1/340	14/18493	0.228858	0.685172	0.663528	AGTR1	1
GO_BP_m1	GO:0034433	steroid esterification	1/340	14/18493	0.228858	0.685172	0.663528	AGTR1	1
GO_BP_m1	GO:0034434	sterol esterification	1/340	14/18493	0.228858	0.685172	0.663528	AGTR1	1
GO_BP_m1	GO:0034435	cholesterol esterification	1/340	14/18493	0.228858	0.685172	0.663528	AGTR1	1
GO_BP_m1	GO:0035815	positive regulation of renal sodium excretion	1/340	14/18493	0.228858	0.685172	0.663528	AGTR2	1
GO_BP_m1	GO:0036159	inner dynein arm assembly	1/340	14/18493	0.228858	0.685172	0.663528	DNAH7	1
GO_BP_m1	GO:0036295	cellular response to increased oxygen levels	1/340	14/18493	0.228858	0.685172	0.663528	DNMT3B	1
GO_BP_m1	GO:0042228	interleukin-8 biosynthetic process	1/340	14/18493	0.228858	0.685172	0.663528	TLR8	1
GO_BP_m1	GO:0042308	negative regulation of protein import into nucleus	1/340	14/18493	0.228858	0.685172	0.663528	APOD	1
GO_BP_m1	GO:0044126	regulation of growth of symbiont in host	1/340	14/18493	0.228858	0.685172	0.663528	SQSTM1	1
GO_BP_m1	GO:0044146	negative regulation of growth of symbiont involved in interaction with host	1/340	14/18493	0.228858	0.685172	0.663528	SQSTM1	1
GO_BP_m1	GO:0045591	positive regulation of regulatory T cell differentiation	1/340	14/18493	0.228858	0.685172	0.663528	IL2	1
GO_BP_m1	GO:0046036	CTP metabolic process	1/340	14/18493	0.228858	0.685172	0.663528	CTPS1	1
GO_BP_m1	GO:0046133	pyrimidine ribonucleoside catabolic process	1/340	14/18493	0.228858	0.685172	0.663528	APOBEC1	1
GO_BP_m1	GO:0046855	inositol phosphate dephosphorylation	1/340	14/18493	0.228858	0.685172	0.663528	MTMR7	1
GO_BP_m1	GO:0048291	isotype switching to IgG isotypes	1/340	14/18493	0.228858	0.685172	0.663528	IL2	1
GO_BP_m1	GO:0048308	organelle inheritance	1/340	14/18493	0.228858	0.685172	0.663528	PDCD10	1
GO_BP_m1	GO:0048313	Golgi inheritance	1/340	14/18493	0.228858	0.685172	0.663528	PDCD10	1
GO_BP_m1	GO:0050667	homocysteine metabolic process	1/340	14/18493	0.228858	0.685172	0.663528	MTHFD1	1
GO_BP_m1	GO:0051095	regulation of helicase activity	1/340	14/18493	0.228858	0.685172	0.663528	RPA2	1
GO_BP_m1	GO:0051645	Golgi localization	1/340	14/18493	0.228858	0.685172	0.663528	PDCD10	1
GO_BP_m1	GO:0060732	positive regulation of inositol phosphate biosynthetic process	1/340	14/18493	0.228858	0.685172	0.663528	MAS1	1
GO_BP_m1	GO:0070669	response to interleukin-2	1/340	14/18493	0.228858	0.685172	0.663528	IL2	1
GO_BP_m1	GO:0070935	3'-UTR-mediated mRNA stabilization	1/340	14/18493	0.228858	0.685172	0.663528	HNRNPA0	1
GO_BP_m1	GO:0071850	mitotic cell cycle arrest	1/340	14/18493	0.228858	0.685172	0.663528	MAGI2	1
GO_BP_m1	GO:0072216	positive regulation of metanephros development	1/340	14/18493	0.228858	0.685172	0.663528	AGTR2	1
GO_BP_m1	GO:0086069	bundle of His cell to Purkinje myocyte communication	1/340	14/18493	0.228858	0.685172	0.663528	GJA5	1
GO_BP_m1	GO:0090399	replicative senescence	1/340	14/18493	0.228858	0.685172	0.663528	WNT16	1
GO_BP_m1	GO:0097202	activation of cysteine-type endopeptidase activity	1/340	14/18493	0.228858	0.685172	0.663528	IFI16	1
GO_BP_m1	GO:0097468	programmed cell death in response to reactive oxygen species	1/340	14/18493	0.228858	0.685172	0.663528	PDCD10	1
GO_BP_m1	GO:0150078	positive regulation of neuroinflammatory response	1/340	14/18493	0.228858	0.685172	0.663528	STAP1	1
GO_BP_m1	GO:1903975	regulation of glial cell migration	1/340	14/18493	0.228858	0.685172	0.663528	STAP1	1
GO_BP_m1	GO:1904590	negative regulation of protein import	1/340	14/18493	0.228858	0.685172	0.663528	APOD	1
GO_BP_m1	GO:1905153	regulation of membrane invagination	1/340	14/18493	0.228858	0.685172	0.663528	STAP1	1
GO_BP_m1	GO:2000402	negative regulation of lymphocyte migration	1/340	14/18493	0.228858	0.685172	0.663528	APOD	1
GO_BP_m1	GO:2001256	regulation of store-operated calcium entry	1/340	14/18493	0.228858	0.685172	0.663528	STC2	1
GO_BP_m1	GO:0001508	action potential	4/340	133/18493	0.229246	0.685172	0.663528	KCNE3/FGF12/GJA5/NUP155	4
GO_BP_m1	GO:0003073	regulation of systemic arterial blood pressure	3/340	90/18493	0.229778	0.685172	0.663528	AGTR1/AGTR2/GJA5	3
GO_BP_m1	GO:0030004	cellular monovalent inorganic cation homeostasis	3/340	90/18493	0.229778	0.685172	0.663528	AGTR2/ATP6V0D2/SLC9C2	3
GO_BP_m1	GO:0045069	regulation of viral genome replication	3/340	90/18493	0.229778	0.685172	0.663528	IFI16/TARBP2/ZC3H12A	3
GO_BP_m1	GO:1901184	regulation of ERBB signaling pathway	3/340	90/18493	0.229778	0.685172	0.663528	CBLC/EPGN/TGFA	3
GO_BP_m1	GO:1901379	regulation of potassium ion transmembrane transport	3/340	90/18493	0.229778	0.685172	0.663528	KCNE3/LRRC55/CASQ2	3
GO_BP_m1	GO:0031424	keratinization	6/340	224/18493	0.231408	0.689492	0.667711	RPTN/DSC3/LCE1B/KRT2/HRNR/KRTAP24-1	6
GO_BP_m1	GO:0046631	alpha-beta T cell activation	4/340	134/18493	0.233179	0.693676	0.671763	IL2/XCL1/NFKBIZ/ZC3H12A	4
GO_BP_m1	GO:1905330	regulation of morphogenesis of an epithelium	4/340	134/18493	0.233179	0.693676	0.671763	AGTR2/CELSR2/AJAP1/MAGI2	4
GO_BP_m1	GO:0000731	DNA synthesis involved in DNA repair	2/340	50/18493	0.234237	0.694641	0.672698	POLK/RPA2	2
GO_BP_m1	GO:0010171	body morphogenesis	2/340	50/18493	0.234237	0.694641	0.672698	SSBP3/CDON	2
GO_BP_m1	GO:0070231	T cell apoptotic process	2/340	50/18493	0.234237	0.694641	0.672698	SLC46A2/DOCK8	2
GO_BP_m1	GO:1902369	negative regulation of RNA catabolic process	2/340	50/18493	0.234237	0.694641	0.672698	APOBEC1/HNRNPA0	2
GO_BP_m1	GO:0048525	negative regulation of viral process	3/340	91/18493	0.234649	0.694772	0.672825	TRIM10/IFI16/ZC3H12A	3
GO_BP_m1	GO:2000117	negative regulation of cysteine-type endopeptidase activity	3/340	91/18493	0.234649	0.694772	0.672825	BIRC8/IFI16/FNIP1	3
GO_BP_m1	GO:0006301	postreplication repair	2/340	51/18493	0.241054	0.699936	0.677825	POLK/RPA2	2
GO_BP_m1	GO:0009066	aspartate family amino acid metabolic process	2/340	51/18493	0.241054	0.699936	0.677825	NMNAT2/MTHFD1	2
GO_BP_m1	GO:0030071	regulation of mitotic metaphase/anaphase transition	2/340	51/18493	0.241054	0.699936	0.677825	TEX14/SPDL1	2
GO_BP_m1	GO:0035384	thioester biosynthetic process	2/340	51/18493	0.241054	0.699936	0.677825	ELOVL2/ACSS1	2
GO_BP_m1	GO:0045620	negative regulation of lymphocyte differentiation	2/340	51/18493	0.241054	0.699936	0.677825	IL2/ZC3H12A	2
GO_BP_m1	GO:0071616	acyl-CoA biosynthetic process	2/340	51/18493	0.241054	0.699936	0.677825	ELOVL2/ACSS1	2
GO_BP_m1	GO:0002830	positive regulation of type 2 immune response	1/340	15/18493	0.243046	0.699936	0.677825	XCL1	1
GO_BP_m1	GO:0006586	indolalkylamine metabolic process	1/340	15/18493	0.243046	0.699936	0.677825	KMO	1
GO_BP_m1	GO:0009209	pyrimidine ribonucleoside triphosphate biosynthetic process	1/340	15/18493	0.243046	0.699936	0.677825	CTPS1	1
GO_BP_m1	GO:0010820	positive regulation of T cell chemotaxis	1/340	15/18493	0.243046	0.699936	0.677825	XCL1	1
GO_BP_m1	GO:0015671	oxygen transport	1/340	15/18493	0.243046	0.699936	0.677825	HBG2	1
GO_BP_m1	GO:0018158	protein oxidation	1/340	15/18493	0.243046	0.699936	0.677825	LOX	1
GO_BP_m1	GO:0018298	protein-chromophore linkage	1/340	15/18493	0.243046	0.699936	0.677825	RGR	1
GO_BP_m1	GO:0031054	pre-miRNA processing	1/340	15/18493	0.243046	0.699936	0.677825	TARBP2	1
GO_BP_m1	GO:0031573	intra-S DNA damage checkpoint	1/340	15/18493	0.243046	0.699936	0.677825	MDC1	1
GO_BP_m1	GO:0032695	negative regulation of interleukin-12 production	1/340	15/18493	0.243046	0.699936	0.677825	TLR8	1
GO_BP_m1	GO:0032740	positive regulation of interleukin-17 production	1/340	15/18493	0.243046	0.699936	0.677825	IL2	1
GO_BP_m1	GO:0033540	fatty acid beta-oxidation using acyl-CoA oxidase	1/340	15/18493	0.243046	0.699936	0.677825	ACOXL	1
GO_BP_m1	GO:0034116	positive regulation of heterotypic cell-cell adhesion	1/340	15/18493	0.243046	0.699936	0.677825	FGB	1
GO_BP_m1	GO:0042268	regulation of cytolysis	1/340	15/18493	0.243046	0.699936	0.677825	CFHR2	1
GO_BP_m1	GO:0042487	regulation of odontogenesis of dentin-containing tooth	1/340	15/18493	0.243046	0.699936	0.677825	ENAM	1
GO_BP_m1	GO:0042559	pteridine-containing compound biosynthetic process	1/340	15/18493	0.243046	0.699936	0.677825	MTHFD1	1
GO_BP_m1	GO:0044144	modulation of growth of symbiont involved in interaction with host	1/340	15/18493	0.243046	0.699936	0.677825	SQSTM1	1
GO_BP_m1	GO:0046838	phosphorylated carbohydrate dephosphorylation	1/340	15/18493	0.243046	0.699936	0.677825	MTMR7	1
GO_BP_m1	GO:0046931	pore complex assembly	1/340	15/18493	0.243046	0.699936	0.677825	NUP205	1
GO_BP_m1	GO:0051280	negative regulation of release of sequestered calcium ion into cytosol	1/340	15/18493	0.243046	0.699936	0.677825	CASQ2	1
GO_BP_m1	GO:0060134	prepulse inhibition	1/340	15/18493	0.243046	0.699936	0.677825	SLC6A3	1
GO_BP_m1	GO:0060149	negative regulation of posttranscriptional gene silencing	1/340	15/18493	0.243046	0.699936	0.677825	ZC3H12A	1
GO_BP_m1	GO:0060841	venous blood vessel development	1/340	15/18493	0.243046	0.699936	0.677825	TBX20	1
GO_BP_m1	GO:0060967	negative regulation of gene silencing by RNA	1/340	15/18493	0.243046	0.699936	0.677825	ZC3H12A	1
GO_BP_m1	GO:0090136	epithelial cell-cell adhesion	1/340	15/18493	0.243046	0.699936	0.677825	SERPINB8	1
GO_BP_m1	GO:0097091	synaptic vesicle clustering	1/340	15/18493	0.243046	0.699936	0.677825	MAGI2	1
GO_BP_m1	GO:0098719	sodium ion import across plasma membrane	1/340	15/18493	0.243046	0.699936	0.677825	SLC9C2	1
GO_BP_m1	GO:1902260	negative regulation of delayed rectifier potassium channel activity	1/340	15/18493	0.243046	0.699936	0.677825	KCNE3	1
GO_BP_m1	GO:1903818	positive regulation of voltage-gated potassium channel activity	1/340	15/18493	0.243046	0.699936	0.677825	LRRC55	1
GO_BP_m1	GO:2001185	regulation of CD8-positive, alpha-beta T cell activation	1/340	15/18493	0.243046	0.699936	0.677825	XCL1	1
GO_BP_m1	GO:0046677	response to antibiotic	8/340	323/18493	0.244928	0.704174	0.681929	PDCD10/GLRA2/APOBEC1/IL2/ITPR2/SLC6A3/ZC3H12A/UNC79	8
GO_BP_m1	GO:0046683	response to organophosphorus	4/340	137/18493	0.245076	0.704174	0.681929	PPARGC1B/DNTT/ITPR2/SLC6A3	4
GO_BP_m1	GO:0055067	monovalent inorganic cation homeostasis	4/340	137/18493	0.245076	0.704174	0.681929	AGTR1/AGTR2/ATP6V0D2/SLC9C2	4
GO_BP_m1	GO:0007162	negative regulation of cell adhesion	7/340	276/18493	0.246418	0.706866	0.684536	DACT2/APOD/IL2/KNG1/AJAP1/XCL1/ZC3H12A	7
GO_BP_m1	GO:0000387	spliceosomal snRNP assembly	2/340	52/18493	0.247879	0.706866	0.684536	GEMIN4/PRPF3	2
GO_BP_m1	GO:0002712	regulation of B cell mediated immunity	2/340	52/18493	0.247879	0.706866	0.684536	IL2/XCL1	2
GO_BP_m1	GO:0002889	regulation of immunoglobulin mediated immune response	2/340	52/18493	0.247879	0.706866	0.684536	IL2/XCL1	2
GO_BP_m1	GO:0021879	forebrain neuron differentiation	2/340	52/18493	0.247879	0.706866	0.684536	TBR1/DCLK2	2
GO_BP_m1	GO:0030195	negative regulation of blood coagulation	2/340	52/18493	0.247879	0.706866	0.684536	FGB/KNG1	2
GO_BP_m1	GO:0031638	zymogen activation	2/340	52/18493	0.247879	0.706866	0.684536	FGB/IFI16	2
GO_BP_m1	GO:0045839	negative regulation of mitotic nuclear division	2/340	52/18493	0.247879	0.706866	0.684536	TEX14/SPDL1	2
GO_BP_m1	GO:0051353	positive regulation of oxidoreductase activity	2/340	52/18493	0.247879	0.706866	0.684536	AGTR1/AGTR2	2
GO_BP_m1	GO:1900047	negative regulation of hemostasis	2/340	52/18493	0.247879	0.706866	0.684536	FGB/KNG1	2
GO_BP_m1	GO:0034340	response to type I interferon	3/340	94/18493	0.249365	0.710569	0.688122	IFNA8/IFNA10/IFNA14	3
GO_BP_m1	GO:0050707	regulation of cytokine secretion	5/340	184/18493	0.250979	0.712254	0.689754	AGTR2/CLEC5A/TLR8/ZC3H12A/TLR10	5
GO_BP_m1	GO:0097305	response to alcohol	6/340	231/18493	0.252599	0.712254	0.689754	GLRA2/APOBEC1/IL2/ITPR2/SLC6A3/UNC79	6
GO_BP_m1	GO:0001738	morphogenesis of a polarized epithelium	3/340	95/18493	0.254302	0.712254	0.689754	CELSR2/AJAP1/MAGI2	3
GO_BP_m1	GO:0097327	response to antineoplastic agent	3/340	95/18493	0.254302	0.712254	0.689754	DNMT3B/AGTR2/ZC3H12A	3
GO_BP_m1	GO:0035036	sperm-egg recognition	2/340	53/18493	0.254711	0.712254	0.689754	CRISP1/ADAM2	2
GO_BP_m1	GO:0045071	negative regulation of viral genome replication	2/340	53/18493	0.254711	0.712254	0.689754	IFI16/ZC3H12A	2
GO_BP_m1	GO:1902099	regulation of metaphase/anaphase transition of cell cycle	2/340	53/18493	0.254711	0.712254	0.689754	TEX14/SPDL1	2
GO_BP_m1	GO:0033157	regulation of intracellular protein transport	6/340	232/18493	0.25567	0.712254	0.689754	PDCD10/AGTR2/APOD/XPO1/ZIC1/ZC3H12A	6
GO_BP_m1	GO:0001780	neutrophil homeostasis	1/340	16/18493	0.256974	0.712254	0.689754	MTHFD1	1
GO_BP_m1	GO:0006004	fucose metabolic process	1/340	16/18493	0.256974	0.712254	0.689754	FUT9	1
GO_BP_m1	GO:0006047	UDP-N-acetylglucosamine metabolic process	1/340	16/18493	0.256974	0.712254	0.689754	UAP1L1	1
GO_BP_m1	GO:0006206	pyrimidine nucleobase metabolic process	1/340	16/18493	0.256974	0.712254	0.689754	CTPS1	1
GO_BP_m1	GO:0006744	ubiquinone biosynthetic process	1/340	16/18493	0.256974	0.712254	0.689754	COQ3	1
GO_BP_m1	GO:0007076	mitotic chromosome condensation	1/340	16/18493	0.256974	0.712254	0.689754	SMC2	1
GO_BP_m1	GO:0009208	pyrimidine ribonucleoside triphosphate metabolic process	1/340	16/18493	0.256974	0.712254	0.689754	CTPS1	1
GO_BP_m1	GO:0010819	regulation of T cell chemotaxis	1/340	16/18493	0.256974	0.712254	0.689754	XCL1	1
GO_BP_m1	GO:0010919	regulation of inositol phosphate biosynthetic process	1/340	16/18493	0.256974	0.712254	0.689754	MAS1	1
GO_BP_m1	GO:0014048	regulation of glutamate secretion	1/340	16/18493	0.256974	0.712254	0.689754	KMO	1
GO_BP_m1	GO:0016973	poly(A)+ mRNA export from nucleus	1/340	16/18493	0.256974	0.712254	0.689754	HHEX	1
GO_BP_m1	GO:0017085	response to insecticide	1/340	16/18493	0.256974	0.712254	0.689754	ZC3H12A	1
GO_BP_m1	GO:0032225	regulation of synaptic transmission, dopaminergic	1/340	16/18493	0.256974	0.712254	0.689754	CNTNAP4	1
GO_BP_m1	GO:0033033	negative regulation of myeloid cell apoptotic process	1/340	16/18493	0.256974	0.712254	0.689754	CLEC5A	1
GO_BP_m1	GO:0035461	vitamin transmembrane transport	1/340	16/18493	0.256974	0.712254	0.689754	C2orf83	1
GO_BP_m1	GO:0044827	modulation by host of viral genome replication	1/340	16/18493	0.256974	0.712254	0.689754	ZC3H12A	1
GO_BP_m1	GO:0045072	regulation of interferon-gamma biosynthetic process	1/340	16/18493	0.256974	0.712254	0.689754	TLR8	1
GO_BP_m1	GO:0048385	regulation of retinoic acid receptor signaling pathway	1/340	16/18493	0.256974	0.712254	0.689754	ZNF536	1
GO_BP_m1	GO:0048521	negative regulation of behavior	1/340	16/18493	0.256974	0.712254	0.689754	NPY2R	1
GO_BP_m1	GO:0050711	negative regulation of interleukin-1 secretion	1/340	16/18493	0.256974	0.712254	0.689754	ZC3H12A	1
GO_BP_m1	GO:0051571	positive regulation of histone H3-K4 methylation	1/340	16/18493	0.256974	0.712254	0.689754	DNMT3B	1
GO_BP_m1	GO:0060046	regulation of acrosome reaction	1/340	16/18493	0.256974	0.712254	0.689754	CRISP1	1
GO_BP_m1	GO:0061158	3'-UTR-mediated mRNA destabilization	1/340	16/18493	0.256974	0.712254	0.689754	ZC3H12A	1
GO_BP_m1	GO:0070593	dendrite self-avoidance	1/340	16/18493	0.256974	0.712254	0.689754	ROBO3	1
GO_BP_m1	GO:0071545	inositol phosphate catabolic process	1/340	16/18493	0.256974	0.712254	0.689754	MTMR7	1
GO_BP_m1	GO:0072224	metanephric glomerulus development	1/340	16/18493	0.256974	0.712254	0.689754	AGTR2	1
GO_BP_m1	GO:0090335	regulation of brown fat cell differentiation	1/340	16/18493	0.256974	0.712254	0.689754	VSTM2A	1
GO_BP_m1	GO:1901663	quinone biosynthetic process	1/340	16/18493	0.256974	0.712254	0.689754	COQ3	1
GO_BP_m1	GO:0061013	regulation of mRNA catabolic process	4/340	140/18493	0.257104	0.712254	0.689754	APOBEC1/XPO1/ZC3H12A/HNRNPA0	4
GO_BP_m1	GO:1903900	regulation of viral life cycle	4/340	140/18493	0.257104	0.712254	0.689754	TRIM10/IFI16/TARBP2/ZC3H12A	4
GO_BP_m1	GO:0050731	positive regulation of peptidyl-tyrosine phosphorylation	5/340	186/18493	0.257894	0.71325	0.690718	EPGN/IL2/TGFA/TNFSF18/STAP1	5
GO_BP_m1	GO:0009119	ribonucleoside metabolic process	3/340	96/18493	0.259253	0.71325	0.690718	APOBEC1/NMRK1/CTPS1	3
GO_BP_m1	GO:0071236	cellular response to antibiotic	4/340	141/18493	0.261139	0.71325	0.690718	PDCD10/GLRA2/ITPR2/ZC3H12A	4
GO_BP_m1	GO:0002381	immunoglobulin production involved in immunoglobulin mediated immune response	2/340	54/18493	0.261546	0.71325	0.690718	IL2/XCL1	2
GO_BP_m1	GO:0003170	heart valve development	2/340	54/18493	0.261546	0.71325	0.690718	GJA5/TBX20	2
GO_BP_m1	GO:0006584	catecholamine metabolic process	2/340	54/18493	0.261546	0.71325	0.690718	AGTR2/SLC6A3	2
GO_BP_m1	GO:0007091	metaphase/anaphase transition of mitotic cell cycle	2/340	54/18493	0.261546	0.71325	0.690718	TEX14/SPDL1	2
GO_BP_m1	GO:0009712	catechol-containing compound metabolic process	2/340	54/18493	0.261546	0.71325	0.690718	AGTR2/SLC6A3	2
GO_BP_m1	GO:0019320	hexose catabolic process	2/340	54/18493	0.261546	0.71325	0.690718	FUT9/GALK2	2
GO_BP_m1	GO:0051568	histone H3-K4 methylation	2/340	54/18493	0.261546	0.71325	0.690718	DNMT3B/SETD1B	2
GO_BP_m1	GO:0061005	cell differentiation involved in kidney development	2/340	54/18493	0.261546	0.71325	0.690718	GLIS2/MAGI2	2
GO_BP_m1	GO:1902017	regulation of cilium assembly	2/340	54/18493	0.261546	0.71325	0.690718	SYNE2/NOTO	2
GO_BP_m1	GO:0031349	positive regulation of defense response	10/340	427/18493	0.262023	0.71325	0.690718	TANK/AGTR1/FGB/IFI16/IL2/TLR8/NFKBIZ/TLR10/CCL18/STAP1	10
GO_BP_m1	GO:0033044	regulation of chromosome organization	8/340	330/18493	0.262895	0.71325	0.690718	DNMT3B/ATAD2/APOBEC1/NAT10/TEX14/USP7/SLF1/SPDL1	8
GO_BP_m1	GO:0018105	peptidyl-serine phosphorylation	7/340	282/18493	0.263152	0.71325	0.690718	PDCD10/CREBL2/DCLK2/IFNA8/IFNA10/IFNA14/FNIP1	7
GO_BP_m1	GO:0042102	positive regulation of T cell proliferation	3/340	97/18493	0.264216	0.71325	0.690718	HHLA2/IL2/XCL1	3
GO_BP_m1	GO:1903008	organelle disassembly	3/340	97/18493	0.264216	0.71325	0.690718	GABARAPL2/KIF19/SQSTM1	3
GO_BP_m1	GO:0090092	regulation of transmembrane receptor protein serine/threonine kinase signaling pathway	6/340	235/18493	0.264944	0.71325	0.690718	DACT2/DAND5/ONECUT1/TBX20/ZEB1/MAGI2	6
GO_BP_m1	GO:0006302	double-strand break repair	6/340	236/18493	0.268055	0.71325	0.690718	C14orf39/RPA2/HIST1H4B/MDC1/SLF1/AP5Z1	6
GO_BP_m1	GO:0010952	positive regulation of peptidase activity	5/340	189/18493	0.268352	0.71325	0.690718	TANK/NEK5/IFI16/SEMG2/IFI27L2	5
GO_BP_m1	GO:0001755	neural crest cell migration	2/340	55/18493	0.268383	0.71325	0.690718	SEMA6B/PITX2	2
GO_BP_m1	GO:0001912	positive regulation of leukocyte mediated cytotoxicity	2/340	55/18493	0.268383	0.71325	0.690718	XCL1/STAP1	2
GO_BP_m1	GO:0002011	morphogenesis of an epithelial sheet	2/340	55/18493	0.268383	0.71325	0.690718	PDCD10/TBX20	2
GO_BP_m1	GO:0002043	blood vessel endothelial cell proliferation involved in sprouting angiogenesis	2/340	55/18493	0.268383	0.71325	0.690718	PDCD10/AGTR1	2
GO_BP_m1	GO:0010043	response to zinc ion	2/340	55/18493	0.268383	0.71325	0.690718	GLRA2/APOBEC1	2
GO_BP_m1	GO:0016233	telomere capping	2/340	55/18493	0.268383	0.71325	0.690718	USP7/HIST1H4B	2
GO_BP_m1	GO:0031102	neuron projection regeneration	2/340	55/18493	0.268383	0.71325	0.690718	APOD/OMG	2
GO_BP_m1	GO:0032781	positive regulation of ATPase activity	2/340	55/18493	0.268383	0.71325	0.690718	GABARAPL2/TOR1AIP2	2
GO_BP_m1	GO:0010596	negative regulation of endothelial cell migration	3/340	98/18493	0.269191	0.71325	0.690718	PDCD10/AGTR2/MEOX2	3
GO_BP_m1	GO:0051591	response to cAMP	3/340	98/18493	0.269191	0.71325	0.690718	PPARGC1B/ITPR2/SLC6A3	3
GO_BP_m1	GO:0061640	cytoskeleton-dependent cytokinesis	3/340	98/18493	0.269191	0.71325	0.690718	CECR2/ALKBH4/KIF23	3
GO_BP_m1	GO:2000379	positive regulation of reactive oxygen species metabolic process	3/340	98/18493	0.269191	0.71325	0.690718	AGTR1/AGTR2/ZC3H12A	3
GO_BP_m1	GO:0061351	neural precursor cell proliferation	4/340	143/18493	0.269247	0.71325	0.690718	DISC1/CDON/TARBP2/CIP2A	4
GO_BP_m1	GO:0001573	ganglioside metabolic process	1/340	17/18493	0.270647	0.71325	0.690718	ST3GAL5	1
GO_BP_m1	GO:0002689	negative regulation of leukocyte chemotaxis	1/340	17/18493	0.270647	0.71325	0.690718	STAP1	1
GO_BP_m1	GO:0002710	negative regulation of T cell mediated immunity	1/340	17/18493	0.270647	0.71325	0.690718	XCL1	1
GO_BP_m1	GO:0006266	DNA ligation	1/340	17/18493	0.270647	0.71325	0.690718	LIG1	1
GO_BP_m1	GO:0006555	methionine metabolic process	1/340	17/18493	0.270647	0.71325	0.690718	MTHFD1	1
GO_BP_m1	GO:0006743	ubiquinone metabolic process	1/340	17/18493	0.270647	0.71325	0.690718	COQ3	1
GO_BP_m1	GO:0006883	cellular sodium ion homeostasis	1/340	17/18493	0.270647	0.71325	0.690718	AGTR2	1
GO_BP_m1	GO:0007379	segment specification	1/340	17/18493	0.270647	0.71325	0.690718	MEOX2	1
GO_BP_m1	GO:0010744	positive regulation of macrophage derived foam cell differentiation	1/340	17/18493	0.270647	0.71325	0.690718	AGTR1	1
GO_BP_m1	GO:0032354	response to follicle-stimulating hormone	1/340	17/18493	0.270647	0.71325	0.690718	PAPPA	1
GO_BP_m1	GO:0034501	protein localization to kinetochore	1/340	17/18493	0.270647	0.71325	0.690718	SPDL1	1
GO_BP_m1	GO:0042095	interferon-gamma biosynthetic process	1/340	17/18493	0.270647	0.71325	0.690718	TLR8	1
GO_BP_m1	GO:0042753	positive regulation of circadian rhythm	1/340	17/18493	0.270647	0.71325	0.690718	NPY2R	1
GO_BP_m1	GO:0044117	growth of symbiont in host	1/340	17/18493	0.270647	0.71325	0.690718	SQSTM1	1
GO_BP_m1	GO:0044320	cellular response to leptin stimulus	1/340	17/18493	0.270647	0.71325	0.690718	FGB	1
GO_BP_m1	GO:0045019	negative regulation of nitric oxide biosynthetic process	1/340	17/18493	0.270647	0.71325	0.690718	ZC3H12A	1
GO_BP_m1	GO:0045187	regulation of circadian sleep/wake cycle, sleep	1/340	17/18493	0.270647	0.71325	0.690718	NPY2R	1
GO_BP_m1	GO:0045780	positive regulation of bone resorption	1/340	17/18493	0.270647	0.71325	0.690718	PPARGC1B	1
GO_BP_m1	GO:0046852	positive regulation of bone remodeling	1/340	17/18493	0.270647	0.71325	0.690718	PPARGC1B	1
GO_BP_m1	GO:0051284	positive regulation of sequestering of calcium ion	1/340	17/18493	0.270647	0.71325	0.690718	CASQ2	1
GO_BP_m1	GO:0051782	negative regulation of cell division	1/340	17/18493	0.270647	0.71325	0.690718	TEX14	1
GO_BP_m1	GO:0051895	negative regulation of focal adhesion assembly	1/340	17/18493	0.270647	0.71325	0.690718	APOD	1
GO_BP_m1	GO:0051969	regulation of transmission of nerve impulse	1/340	17/18493	0.270647	0.71325	0.690718	FGF12	1
GO_BP_m1	GO:0060628	regulation of ER to Golgi vesicle-mediated transport	1/340	17/18493	0.270647	0.71325	0.690718	SCFD1	1
GO_BP_m1	GO:0061318	renal filtration cell differentiation	1/340	17/18493	0.270647	0.71325	0.690718	MAGI2	1
GO_BP_m1	GO:0062033	positive regulation of mitotic sister chromatid segregation	1/340	17/18493	0.270647	0.71325	0.690718	SLF1	1
GO_BP_m1	GO:0070166	enamel mineralization	1/340	17/18493	0.270647	0.71325	0.690718	ENAM	1
GO_BP_m1	GO:0071605	monocyte chemotactic protein-1 production	1/340	17/18493	0.270647	0.71325	0.690718	APOD	1
GO_BP_m1	GO:0071637	regulation of monocyte chemotactic protein-1 production	1/340	17/18493	0.270647	0.71325	0.690718	APOD	1
GO_BP_m1	GO:0072112	glomerular visceral epithelial cell differentiation	1/340	17/18493	0.270647	0.71325	0.690718	MAGI2	1
GO_BP_m1	GO:0072643	interferon-gamma secretion	1/340	17/18493	0.270647	0.71325	0.690718	ZC3H12A	1
GO_BP_m1	GO:0075733	intracellular transport of virus	1/340	17/18493	0.270647	0.71325	0.690718	XPO1	1
GO_BP_m1	GO:1901317	regulation of flagellated sperm motility	1/340	17/18493	0.270647	0.71325	0.690718	SEMG2	1
GO_BP_m1	GO:1902931	negative regulation of alcohol biosynthetic process	1/340	17/18493	0.270647	0.71325	0.690718	ERLIN1	1
GO_BP_m1	GO:1903978	regulation of microglial cell activation	1/340	17/18493	0.270647	0.71325	0.690718	STAP1	1
GO_BP_m1	GO:1904406	negative regulation of nitric oxide metabolic process	1/340	17/18493	0.270647	0.71325	0.690718	ZC3H12A	1
GO_BP_m1	GO:2000641	regulation of early endosome to late endosome transport	1/340	17/18493	0.270647	0.71325	0.690718	SNX12	1
GO_BP_m1	GO:0031667	response to nutrient levels	11/340	481/18493	0.272517	0.717677	0.695006	RRAGB/FSTL1/GABARAPL2/DNMT3B/DNTT/IFI16/SLC22A3/ZC3H12A/STC2/LRAT/FNIP1	11
GO_BP_m1	GO:0002822	regulation of adaptive immune response based on somatic recombination of immune receptors built from immunoglobulin superfamily domains	4/340	144/18493	0.273318	0.719287	0.696565	IL2/XCL1/NFKBIZ/ZC3H12A	4
GO_BP_m1	GO:0006813	potassium ion transport	6/340	238/18493	0.274303	0.720198	0.697447	KCNE3/KCNH8/LRRC55/GJA5/CASQ2/SLC9C2	6
GO_BP_m1	GO:0015800	acidic amino acid transport	2/340	56/18493	0.275218	0.720198	0.697447	SLC1A7/KMO	2
GO_BP_m1	GO:0032890	regulation of organic acid transport	2/340	56/18493	0.275218	0.720198	0.697447	AGTR2/KMO	2
GO_BP_m1	GO:0044273	sulfur compound catabolic process	2/340	56/18493	0.275218	0.720198	0.697447	IDS/OMD	2
GO_BP_m1	GO:0044784	metaphase/anaphase transition of cell cycle	2/340	56/18493	0.275218	0.720198	0.697447	TEX14/SPDL1	2
GO_BP_m1	GO:0050701	interleukin-1 secretion	2/340	56/18493	0.275218	0.720198	0.697447	TLR8/ZC3H12A	2
GO_BP_m1	GO:0050819	negative regulation of coagulation	2/340	56/18493	0.275218	0.720198	0.697447	FGB/KNG1	2
GO_BP_m1	GO:1901799	negative regulation of proteasomal protein catabolic process	2/340	56/18493	0.275218	0.720198	0.697447	GABARAPL2/USP7	2
GO_BP_m1	GO:1901991	negative regulation of mitotic cell cycle phase transition	5/340	191/18493	0.275375	0.720198	0.697447	DONSON/TEX14/RPA2/TFDP1/SPDL1	5
GO_BP_m1	GO:0002824	positive regulation of adaptive immune response based on somatic recombination of immune receptors built from immunoglobulin superfamily domains	3/340	100/18493	0.279172	0.723722	0.700859	IL2/XCL1/NFKBIZ	3
GO_BP_m1	GO:0040013	negative regulation of locomotion	9/340	386/18493	0.281185	0.723722	0.700859	SEMA6B/PDCD10/PODN/AGTR2/APOD/MEOX2/SEMG2/MAGI2/STAP1	9
GO_BP_m1	GO:0000077	DNA damage checkpoint	4/340	146/18493	0.28149	0.723722	0.700859	DONSON/RPA2/TFDP1/MDC1	4
GO_BP_m1	GO:0051592	response to calcium ion	4/340	146/18493	0.28149	0.723722	0.700859	CPNE8/FGB/APOBEC1/CASQ2	4
GO_BP_m1	GO:0010965	regulation of mitotic sister chromatid separation	2/340	57/18493	0.28205	0.723722	0.700859	TEX14/SPDL1	2
GO_BP_m1	GO:0042108	positive regulation of cytokine biosynthetic process	2/340	57/18493	0.28205	0.723722	0.700859	IL9/TLR8	2
GO_BP_m1	GO:0050854	regulation of antigen receptor-mediated signaling pathway	2/340	57/18493	0.28205	0.723722	0.700859	STAP1/GCSAML	2
GO_BP_m1	GO:0019058	viral life cycle	7/340	289/18493	0.283064	0.723722	0.700859	TRIM10/CLEC5A/GYPA/IFI16/TARBP2/XPO1/ZC3H12A	7
GO_BP_m1	GO:0002726	positive regulation of T cell cytokine production	1/340	18/18493	0.284069	0.723722	0.700859	XCL1	1
GO_BP_m1	GO:0003085	negative regulation of systemic arterial blood pressure	1/340	18/18493	0.284069	0.723722	0.700859	AGTR2	1
GO_BP_m1	GO:0007096	regulation of exit from mitosis	1/340	18/18493	0.284069	0.723722	0.700859	KNTC1	1
GO_BP_m1	GO:0007221	positive regulation of transcription of Notch receptor target	1/340	18/18493	0.284069	0.723722	0.700859	NOTCH3	1
GO_BP_m1	GO:0007250	activation of NF-kappaB-inducing kinase activity	1/340	18/18493	0.284069	0.723722	0.700859	MAS1	1
GO_BP_m1	GO:0007597	blood coagulation, intrinsic pathway	1/340	18/18493	0.284069	0.723722	0.700859	KNG1	1
GO_BP_m1	GO:0009048	dosage compensation by inactivation of X chromosome	1/340	18/18493	0.284069	0.723722	0.700859	LRIF1	1
GO_BP_m1	GO:0009130	pyrimidine nucleoside monophosphate biosynthetic process	1/340	18/18493	0.284069	0.723722	0.700859	NMRK1	1
GO_BP_m1	GO:0032303	regulation of icosanoid secretion	1/340	18/18493	0.284069	0.723722	0.700859	AGTR2	1
GO_BP_m1	GO:0032968	positive regulation of transcription elongation from RNA polymerase II promoter	1/340	18/18493	0.284069	0.723722	0.700859	GTF2F2	1
GO_BP_m1	GO:0034587	piRNA metabolic process	1/340	18/18493	0.284069	0.723722	0.700859	ASZ1	1
GO_BP_m1	GO:0044110	growth involved in symbiotic interaction	1/340	18/18493	0.284069	0.723722	0.700859	SQSTM1	1
GO_BP_m1	GO:0044116	growth of symbiont involved in interaction with host	1/340	18/18493	0.284069	0.723722	0.700859	SQSTM1	1
GO_BP_m1	GO:0045653	negative regulation of megakaryocyte differentiation	1/340	18/18493	0.284069	0.723722	0.700859	HIST1H4B	1
GO_BP_m1	GO:0051023	regulation of immunoglobulin secretion	1/340	18/18493	0.284069	0.723722	0.700859	IL2	1
GO_BP_m1	GO:0051957	positive regulation of amino acid transport	1/340	18/18493	0.284069	0.723722	0.700859	KMO	1
GO_BP_m1	GO:0060219	camera-type eye photoreceptor cell differentiation	1/340	18/18493	0.284069	0.723722	0.700859	ROM1	1
GO_BP_m1	GO:0061298	retina vasculature development in camera-type eye	1/340	18/18493	0.284069	0.723722	0.700859	ROM1	1
GO_BP_m1	GO:0061323	cell proliferation involved in heart morphogenesis	1/340	18/18493	0.284069	0.723722	0.700859	PITX2	1
GO_BP_m1	GO:0070230	positive regulation of lymphocyte apoptotic process	1/340	18/18493	0.284069	0.723722	0.700859	FNIP1	1
GO_BP_m1	GO:0071071	regulation of phospholipid biosynthetic process	1/340	18/18493	0.284069	0.723722	0.700859	ADGRF5	1
GO_BP_m1	GO:0071243	cellular response to arsenic-containing substance	1/340	18/18493	0.284069	0.723722	0.700859	ZC3H12A	1
GO_BP_m1	GO:0072311	glomerular epithelial cell differentiation	1/340	18/18493	0.284069	0.723722	0.700859	MAGI2	1
GO_BP_m1	GO:1900273	positive regulation of long-term synaptic potentiation	1/340	18/18493	0.284069	0.723722	0.700859	SQSTM1	1
GO_BP_m1	GO:1903392	negative regulation of adherens junction organization	1/340	18/18493	0.284069	0.723722	0.700859	APOD	1
GO_BP_m1	GO:2000001	regulation of DNA damage checkpoint	1/340	18/18493	0.284069	0.723722	0.700859	RPA2	1
GO_BP_m1	GO:2000251	positive regulation of actin cytoskeleton reorganization	1/340	18/18493	0.284069	0.723722	0.700859	STAP1	1
GO_BP_m1	GO:0030593	neutrophil chemotaxis	3/340	101/18493	0.284176	0.723722	0.700859	PF4V1/XCL1/CCL18	3
GO_BP_m1	GO:0034766	negative regulation of ion transmembrane transport	3/340	101/18493	0.284176	0.723722	0.700859	KCNE3/FGF12/CASQ2	3
GO_BP_m1	GO:0046632	alpha-beta T cell differentiation	3/340	101/18493	0.284176	0.723722	0.700859	IL2/NFKBIZ/ZC3H12A	3
GO_BP_m1	GO:0072527	pyrimidine-containing compound metabolic process	3/340	101/18493	0.284176	0.723722	0.700859	APOBEC1/NMRK1/CTPS1	3
GO_BP_m1	GO:2000146	negative regulation of cell motility	8/340	339/18493	0.286546	0.729267	0.706229	PDCD10/PODN/AGTR2/APOD/MEOX2/SEMG2/MAGI2/STAP1	8
GO_BP_m1	GO:0001947	heart looping	2/340	58/18493	0.288877	0.733862	0.710679	NOTO/TBX20	2
GO_BP_m1	GO:0072528	pyrimidine-containing compound biosynthetic process	2/340	58/18493	0.288877	0.733862	0.710679	NMRK1/CTPS1	2
GO_BP_m1	GO:0033559	unsaturated fatty acid metabolic process	3/340	102/18493	0.289187	0.733862	0.710679	CYP4F3/PNPLA8/ELOVL2	3
GO_BP_m1	GO:1901222	regulation of NIK/NF-kappaB signaling	3/340	102/18493	0.289187	0.733862	0.710679	EDAR/MAS1/ZC3H12A	3
GO_BP_m1	GO:0050657	nucleic acid transport	5/340	195/18493	0.289533	0.733862	0.710679	NUP205/HHEX/NUP88/XPO1/NUP155	5
GO_BP_m1	GO:0050658	RNA transport	5/340	195/18493	0.289533	0.733862	0.710679	NUP205/HHEX/NUP88/XPO1/NUP155	5
GO_BP_m1	GO:0019932	second-messenger-mediated signaling	10/340	439/18493	0.289708	0.733862	0.710679	ADRA2B/AGTR1/AGTR2/GPR26/ITPR2/OR5T1/MC5R/NPY2R/GPR101/CASQ2	10
GO_BP_m1	GO:0051384	response to glucocorticoid	4/340	149/18493	0.293817	0.735247	0.712021	PPARGC1B/DNMT3B/AGTR2/PAPPA	4
GO_BP_m1	GO:0051983	regulation of chromosome segregation	3/340	103/18493	0.294205	0.735247	0.712021	TEX14/SLF1/SPDL1	3
GO_BP_m1	GO:0050730	regulation of peptidyl-tyrosine phosphorylation	6/340	245/18493	0.296433	0.735247	0.712021	CBLC/EPGN/IL2/TGFA/TNFSF18/STAP1	6
GO_BP_m1	GO:0052547	regulation of peptidase activity	10/340	442/18493	0.296755	0.735247	0.712021	TANK/BIRC8/WFDC13/NEK5/IFI16/KNG1/SERPINB8/SEMG2/FNIP1/IFI27L2	10
GO_BP_m1	GO:0002076	osteoblast development	1/340	19/18493	0.297244	0.735247	0.712021	CLEC5A	1
GO_BP_m1	GO:0002115	store-operated calcium entry	1/340	19/18493	0.297244	0.735247	0.712021	STC2	1
GO_BP_m1	GO:0002320	lymphoid progenitor cell differentiation	1/340	19/18493	0.297244	0.735247	0.712021	FNIP1	1
GO_BP_m1	GO:0006534	cysteine metabolic process	1/340	19/18493	0.297244	0.735247	0.712021	MTHFD1	1
GO_BP_m1	GO:0008356	asymmetric cell division	1/340	19/18493	0.297244	0.735247	0.712021	STRA8	1
GO_BP_m1	GO:0009129	pyrimidine nucleoside monophosphate metabolic process	1/340	19/18493	0.297244	0.735247	0.712021	NMRK1	1
GO_BP_m1	GO:0009148	pyrimidine nucleoside triphosphate biosynthetic process	1/340	19/18493	0.297244	0.735247	0.712021	CTPS1	1
GO_BP_m1	GO:0010523	negative regulation of calcium ion transport into cytosol	1/340	19/18493	0.297244	0.735247	0.712021	CASQ2	1
GO_BP_m1	GO:0015669	gas transport	1/340	19/18493	0.297244	0.735247	0.712021	HBG2	1
GO_BP_m1	GO:0017000	antibiotic biosynthetic process	1/340	19/18493	0.297244	0.735247	0.712021	ACSS1	1
GO_BP_m1	GO:0021756	striatum development	1/340	19/18493	0.297244	0.735247	0.712021	SLITRK5	1
GO_BP_m1	GO:0030150	protein import into mitochondrial matrix	1/340	19/18493	0.297244	0.735247	0.712021	TIMM50	1
GO_BP_m1	GO:0030859	polarized epithelial cell differentiation	1/340	19/18493	0.297244	0.735247	0.712021	AJAP1	1
GO_BP_m1	GO:0035338	long-chain fatty-acyl-CoA biosynthetic process	1/340	19/18493	0.297244	0.735247	0.712021	ELOVL2	1
GO_BP_m1	GO:0045717	negative regulation of fatty acid biosynthetic process	1/340	19/18493	0.297244	0.735247	0.712021	ERLIN1	1
GO_BP_m1	GO:0046337	phosphatidylethanolamine metabolic process	1/340	19/18493	0.297244	0.735247	0.712021	PNPLA8	1
GO_BP_m1	GO:0046597	negative regulation of viral entry into host cell	1/340	19/18493	0.297244	0.735247	0.712021	TRIM10	1
GO_BP_m1	GO:0046641	positive regulation of alpha-beta T cell proliferation	1/340	19/18493	0.297244	0.735247	0.712021	XCL1	1
GO_BP_m1	GO:0046653	tetrahydrofolate metabolic process	1/340	19/18493	0.297244	0.735247	0.712021	MTHFD1	1
GO_BP_m1	GO:0048148	behavioral response to cocaine	1/340	19/18493	0.297244	0.735247	0.712021	OR5T1	1
GO_BP_m1	GO:0051546	keratinocyte migration	1/340	19/18493	0.297244	0.735247	0.712021	KRT2	1
GO_BP_m1	GO:0052695	cellular glucuronidation	1/340	19/18493	0.297244	0.735247	0.712021	UGT2B4	1
GO_BP_m1	GO:0060294	cilium movement involved in cell motility	1/340	19/18493	0.297244	0.735247	0.712021	TEKT1	1
GO_BP_m1	GO:0060973	cell migration involved in heart development	1/340	19/18493	0.297244	0.735247	0.712021	PITX2	1
GO_BP_m1	GO:0070987	error-free translesion synthesis	1/340	19/18493	0.297244	0.735247	0.712021	RPA2	1
GO_BP_m1	GO:0071435	potassium ion export	1/340	19/18493	0.297244	0.735247	0.712021	KCNE3	1
GO_BP_m1	GO:0071636	positive regulation of transforming growth factor beta production	1/340	19/18493	0.297244	0.735247	0.712021	XCL1	1
GO_BP_m1	GO:0090190	positive regulation of branching involved in ureteric bud morphogenesis	1/340	19/18493	0.297244	0.735247	0.712021	AGTR2	1
GO_BP_m1	GO:0097623	potassium ion export across plasma membrane	1/340	19/18493	0.297244	0.735247	0.712021	KCNE3	1
GO_BP_m1	GO:0098911	regulation of ventricular cardiac muscle cell action potential	1/340	19/18493	0.297244	0.735247	0.712021	KCNE3	1
GO_BP_m1	GO:0098915	membrane repolarization during ventricular cardiac muscle cell action potential	1/340	19/18493	0.297244	0.735247	0.712021	KCNE3	1
GO_BP_m1	GO:1902074	response to salt	1/340	19/18493	0.297244	0.735247	0.712021	ZC3H12A	1
GO_BP_m1	GO:0050852	T cell receptor signaling pathway	4/340	150/18493	0.297942	0.736494	0.713228	HHLA2/NFKBIZ/ZC3H12A/EIF2B3	4
GO_BP_m1	GO:0021510	spinal cord development	3/340	104/18493	0.299228	0.737344	0.714051	TBX20/PLXDC1/ZIC1	3
GO_BP_m1	GO:0051236	establishment of RNA localization	5/340	198/18493	0.300237	0.737344	0.714051	NUP205/HHEX/NUP88/XPO1/NUP155	5
GO_BP_m1	GO:0018149	peptide cross-linking	2/340	60/18493	0.302506	0.737344	0.714051	LCE1B/KRT2	2
GO_BP_m1	GO:0051057	positive regulation of small GTPase mediated signal transduction	2/340	60/18493	0.302506	0.737344	0.714051	CDON/FRMD7	2
GO_BP_m1	GO:0051306	mitotic sister chromatid separation	2/340	60/18493	0.302506	0.737344	0.714051	TEX14/SPDL1	2
GO_BP_m1	GO:0051784	negative regulation of nuclear division	2/340	60/18493	0.302506	0.737344	0.714051	TEX14/SPDL1	2
GO_BP_m1	GO:0071385	cellular response to glucocorticoid stimulus	2/340	60/18493	0.302506	0.737344	0.714051	DNMT3B/AGTR2	2
GO_BP_m1	GO:0031348	negative regulation of defense response	5/340	199/18493	0.303819	0.737344	0.714051	IFI16/APOD/IL2/TARBP2/ZC3H12A	5
GO_BP_m1	GO:0097164	ammonium ion metabolic process	5/340	199/18493	0.303819	0.737344	0.714051	AGTR2/PNPLA8/STARD7/SLC5A7/SLC6A3	5
GO_BP_m1	GO:0002821	positive regulation of adaptive immune response	3/340	105/18493	0.304257	0.737344	0.714051	IL2/XCL1/NFKBIZ	3
GO_BP_m1	GO:0032526	response to retinoic acid	3/340	105/18493	0.304257	0.737344	0.714051	STRA8/WNT8B/LRAT	3
GO_BP_m1	GO:0043266	regulation of potassium ion transport	3/340	105/18493	0.304257	0.737344	0.714051	KCNE3/LRRC55/CASQ2	3
GO_BP_m1	GO:0030168	platelet activation	4/340	152/18493	0.306213	0.737344	0.714051	ADRA2B/FGB/ITPR2/PF4V1	4
GO_BP_m1	GO:0030509	BMP signaling pathway	4/340	152/18493	0.306213	0.737344	0.714051	FSTL1/DAND5/FAM83G/USP9Y	4
GO_BP_m1	GO:0051053	negative regulation of DNA metabolic process	4/340	152/18493	0.306213	0.737344	0.714051	CDAN1/DONSON/APOBEC1/NAT10	4
GO_BP_m1	GO:0032103	positive regulation of response to external stimulus	7/340	297/18493	0.30625	0.737344	0.714051	AGTR1/IL2/XCL1/NFKBIZ/TLR10/CCL18/STAP1	7
GO_BP_m1	GO:0045785	positive regulation of cell adhesion	9/340	397/18493	0.308677	0.737344	0.714051	HHLA2/FGB/IL2/NPY2R/PRSS2/XCL1/NFKBIZ/DOCK8/TNFSF18	9
GO_BP_m1	GO:0019359	nicotinamide nucleotide biosynthetic process	3/340	106/18493	0.309288	0.737344	0.714051	NMNAT2/KMO/NMRK1	3
GO_BP_m1	GO:0019363	pyridine nucleotide biosynthetic process	3/340	106/18493	0.309288	0.737344	0.714051	NMNAT2/KMO/NMRK1	3
GO_BP_m1	GO:0050868	negative regulation of T cell activation	3/340	106/18493	0.309288	0.737344	0.714051	IL2/XCL1/ZC3H12A	3
GO_BP_m1	GO:0006968	cellular defense response	2/340	61/18493	0.309304	0.737344	0.714051	CLEC5A/LSP1	2
GO_BP_m1	GO:0009880	embryonic pattern specification	2/340	61/18493	0.309304	0.737344	0.714051	NOTO/MEOX2	2
GO_BP_m1	GO:0031640	killing of cells of other organism	2/340	61/18493	0.309304	0.737344	0.714051	DEFB118/DEFB128	2
GO_BP_m1	GO:0035082	axoneme assembly	2/340	61/18493	0.309304	0.737344	0.714051	DNAH7/IQCG	2
GO_BP_m1	GO:0044364	disruption of cells of other organism	2/340	61/18493	0.309304	0.737344	0.714051	DEFB118/DEFB128	2
GO_BP_m1	GO:0045815	positive regulation of gene expression, epigenetic	2/340	61/18493	0.309304	0.737344	0.714051	ATAD2/APOBEC1	2
GO_BP_m1	GO:0046635	positive regulation of alpha-beta T cell activation	2/340	61/18493	0.309304	0.737344	0.714051	XCL1/NFKBIZ	2
GO_BP_m1	GO:0000423	mitophagy	1/340	20/18493	0.310178	0.737344	0.714051	SQSTM1	1
GO_BP_m1	GO:0001502	cartilage condensation	1/340	20/18493	0.310178	0.737344	0.714051	OTOR	1
GO_BP_m1	GO:0002827	positive regulation of T-helper 1 type immune response	1/340	20/18493	0.310178	0.737344	0.714051	XCL1	1
GO_BP_m1	GO:0003215	cardiac right ventricle morphogenesis	1/340	20/18493	0.310178	0.737344	0.714051	TBX20	1
GO_BP_m1	GO:0006071	glycerol metabolic process	1/340	20/18493	0.310178	0.737344	0.714051	COQ3	1
GO_BP_m1	GO:0006144	purine nucleobase metabolic process	1/340	20/18493	0.310178	0.737344	0.714051	MTHFD1	1
GO_BP_m1	GO:0006346	methylation-dependent chromatin silencing	1/340	20/18493	0.310178	0.737344	0.714051	APOBEC1	1
GO_BP_m1	GO:0007035	vacuolar acidification	1/340	20/18493	0.310178	0.737344	0.714051	ATP6V0D2	1
GO_BP_m1	GO:0007097	nuclear migration	1/340	20/18493	0.310178	0.737344	0.714051	SYNE2	1
GO_BP_m1	GO:0007549	dosage compensation	1/340	20/18493	0.310178	0.737344	0.714051	LRIF1	1
GO_BP_m1	GO:0010592	positive regulation of lamellipodium assembly	1/340	20/18493	0.310178	0.737344	0.714051	FRMD7	1
GO_BP_m1	GO:0023019	signal transduction involved in regulation of gene expression	1/340	20/18493	0.310178	0.737344	0.714051	DAND5	1
GO_BP_m1	GO:0030903	notochord development	1/340	20/18493	0.310178	0.737344	0.714051	NOTO	1
GO_BP_m1	GO:0031061	negative regulation of histone methylation	1/340	20/18493	0.310178	0.737344	0.714051	DNMT3B	1
GO_BP_m1	GO:0032098	regulation of appetite	1/340	20/18493	0.310178	0.737344	0.714051	SLC22A3	1
GO_BP_m1	GO:0032211	negative regulation of telomere maintenance via telomerase	1/340	20/18493	0.310178	0.737344	0.714051	NAT10	1
GO_BP_m1	GO:0032674	regulation of interleukin-5 production	1/340	20/18493	0.310178	0.737344	0.714051	IL9	1
GO_BP_m1	GO:0032682	negative regulation of chemokine production	1/340	20/18493	0.310178	0.737344	0.714051	APOD	1
GO_BP_m1	GO:0032891	negative regulation of organic acid transport	1/340	20/18493	0.310178	0.737344	0.714051	AGTR2	1
GO_BP_m1	GO:0035458	cellular response to interferon-beta	1/340	20/18493	0.310178	0.737344	0.714051	TREX1	1
GO_BP_m1	GO:0036065	fucosylation	1/340	20/18493	0.310178	0.737344	0.714051	FUT9	1
GO_BP_m1	GO:0042053	regulation of dopamine metabolic process	1/340	20/18493	0.310178	0.737344	0.714051	SLC6A3	1
GO_BP_m1	GO:0042069	regulation of catecholamine metabolic process	1/340	20/18493	0.310178	0.737344	0.714051	SLC6A3	1
GO_BP_m1	GO:0042749	regulation of circadian sleep/wake cycle	1/340	20/18493	0.310178	0.737344	0.714051	NPY2R	1
GO_BP_m1	GO:0043046	DNA methylation involved in gamete generation	1/340	20/18493	0.310178	0.737344	0.714051	ASZ1	1
GO_BP_m1	GO:0046655	folic acid metabolic process	1/340	20/18493	0.310178	0.737344	0.714051	MTHFD1	1
GO_BP_m1	GO:0046697	decidualization	1/340	20/18493	0.310178	0.737344	0.714051	STC2	1
GO_BP_m1	GO:0046794	transport of virus	1/340	20/18493	0.310178	0.737344	0.714051	XPO1	1
GO_BP_m1	GO:0050802	circadian sleep/wake cycle, sleep	1/340	20/18493	0.310178	0.737344	0.714051	NPY2R	1
GO_BP_m1	GO:0060039	pericardium development	1/340	20/18493	0.310178	0.737344	0.714051	TBX20	1
GO_BP_m1	GO:0061436	establishment of skin barrier	1/340	20/18493	0.310178	0.737344	0.714051	HRNR	1
GO_BP_m1	GO:0097503	sialylation	1/340	20/18493	0.310178	0.737344	0.714051	ST3GAL5	1
GO_BP_m1	GO:0098780	response to mitochondrial depolarisation	1/340	20/18493	0.310178	0.737344	0.714051	SQSTM1	1
GO_BP_m1	GO:0140131	positive regulation of lymphocyte chemotaxis	1/340	20/18493	0.310178	0.737344	0.714051	XCL1	1
GO_BP_m1	GO:0042129	regulation of T cell proliferation	4/340	153/18493	0.310358	0.737344	0.714051	HHLA2/IL2/XCL1/TNFSF18	4
GO_BP_m1	GO:0030216	keratinocyte differentiation	7/340	299/18493	0.312107	0.741033	0.717624	RPTN/DSC3/LCE1B/KRT2/HRNR/WNT16/KRTAP24-1	7
GO_BP_m1	GO:0010951	negative regulation of endopeptidase activity	6/340	250/18493	0.31245	0.741383	0.717963	BIRC8/WFDC13/IFI16/KNG1/SERPINB8/FNIP1	6
GO_BP_m1	GO:0006275	regulation of DNA replication	3/340	107/18493	0.314323	0.741945	0.718506	CDAN1/DONSON/MAS1	3
GO_BP_m1	GO:0043271	negative regulation of ion transport	4/340	154/18493	0.314508	0.741945	0.718506	KCNE3/AGTR2/FGF12/CASQ2	4
GO_BP_m1	GO:0050870	positive regulation of T cell activation	5/340	202/18493	0.314603	0.741945	0.718506	HHLA2/IL2/XCL1/NFKBIZ/DOCK8	5
GO_BP_m1	GO:0022409	positive regulation of cell-cell adhesion	6/340	251/18493	0.315671	0.741945	0.718506	HHLA2/FGB/IL2/XCL1/NFKBIZ/DOCK8	6
GO_BP_m1	GO:0006027	glycosaminoglycan catabolic process	2/340	62/18493	0.316089	0.741945	0.718506	IDS/OMD	2
GO_BP_m1	GO:0006940	regulation of smooth muscle contraction	2/340	62/18493	0.316089	0.741945	0.718506	ADRA2B/NPY2R	2
GO_BP_m1	GO:0045428	regulation of nitric oxide biosynthetic process	2/340	62/18493	0.316089	0.741945	0.718506	AGTR2/ZC3H12A	2
GO_BP_m1	GO:0046530	photoreceptor cell differentiation	2/340	62/18493	0.316089	0.741945	0.718506	OLFM3/ROM1	2
GO_BP_m1	GO:0050922	negative regulation of chemotaxis	2/340	62/18493	0.316089	0.741945	0.718506	SEMA6B/STAP1	2
GO_BP_m1	GO:1905818	regulation of chromosome separation	2/340	62/18493	0.316089	0.741945	0.718506	TEX14/SPDL1	2
GO_BP_m1	GO:0018209	peptidyl-serine modification	7/340	301/18493	0.317985	0.741945	0.718506	PDCD10/CREBL2/DCLK2/IFNA8/IFNA10/IFNA14/FNIP1	7
GO_BP_m1	GO:0043903	regulation of symbiosis, encompassing mutualism through parasitism	5/340	203/18493	0.318209	0.741945	0.718506	TRIM10/IFI16/TARBP2/ZC3H12A/SQSTM1	5
GO_BP_m1	GO:0009913	epidermal cell differentiation	8/340	351/18493	0.318868	0.741945	0.718506	RPTN/DSC3/LCE1B/KRT2/HRNR/WNT16/PITX2/KRTAP24-1	8
GO_BP_m1	GO:0090257	regulation of muscle system process	6/340	252/18493	0.318897	0.741945	0.718506	KCNE3/ADRA2B/GJA5/NPY2R/ZC3H12A/CASQ2	6
GO_BP_m1	GO:0006690	icosanoid metabolic process	3/340	108/18493	0.319359	0.741945	0.718506	CYP4F22/CYP4F3/PNPLA8	3
GO_BP_m1	GO:0003007	heart morphogenesis	6/340	253/18493	0.322129	0.741945	0.718506	GJA5/NOTO/NPY2R/WNT16/PITX2/TBX20	6
GO_BP_m1	GO:0006633	fatty acid biosynthetic process	4/340	156/18493	0.322822	0.741945	0.718506	ERLIN1/PNPLA8/ELOVL2/ACSS1	4
GO_BP_m1	GO:0002532	production of molecular mediator involved in inflammatory response	2/340	63/18493	0.322858	0.741945	0.718506	APOD/ZC3H12A	2
GO_BP_m1	GO:0002637	regulation of immunoglobulin production	2/340	63/18493	0.322858	0.741945	0.718506	IL2/XCL1	2
GO_BP_m1	GO:0003341	cilium movement	2/340	63/18493	0.322858	0.741945	0.718506	DNAH7/TEKT1	2
GO_BP_m1	GO:0031571	mitotic G1 DNA damage checkpoint	2/340	63/18493	0.322858	0.741945	0.718506	RPA2/TFDP1	2
GO_BP_m1	GO:0032729	positive regulation of interferon-gamma production	2/340	63/18493	0.322858	0.741945	0.718506	IL2/TLR8	2
GO_BP_m1	GO:0042274	ribosomal small subunit biogenesis	2/340	63/18493	0.322858	0.741945	0.718506	NAT10/PWP2	2
GO_BP_m1	GO:0044819	mitotic G1/S transition checkpoint	2/340	63/18493	0.322858	0.741945	0.718506	RPA2/TFDP1	2
GO_BP_m1	GO:0048247	lymphocyte chemotaxis	2/340	63/18493	0.322858	0.741945	0.718506	XCL1/CCL18	2
GO_BP_m1	GO:0050891	multicellular organismal water homeostasis	2/340	63/18493	0.322858	0.741945	0.718506	AQP4/HRNR	2
GO_BP_m1	GO:0060071	Wnt signaling pathway, planar cell polarity pathway	2/340	63/18493	0.322858	0.741945	0.718506	CELSR2/MAGI2	2
GO_BP_m1	GO:0000097	sulfur amino acid biosynthetic process	1/340	21/18493	0.322874	0.741945	0.718506	MTHFD1	1
GO_BP_m1	GO:0003180	aortic valve morphogenesis	1/340	21/18493	0.322874	0.741945	0.718506	TBX20	1
GO_BP_m1	GO:0006067	ethanol metabolic process	1/340	21/18493	0.322874	0.741945	0.718506	ACSS1	1
GO_BP_m1	GO:0006085	acetyl-CoA biosynthetic process	1/340	21/18493	0.322874	0.741945	0.718506	ACSS1	1
GO_BP_m1	GO:0006293	nucleotide-excision repair, preincision complex stabilization	1/340	21/18493	0.322874	0.741945	0.718506	RPA2	1
GO_BP_m1	GO:0006833	water transport	1/340	21/18493	0.322874	0.741945	0.718506	AQP4	1
GO_BP_m1	GO:0007095	mitotic G2 DNA damage checkpoint	1/340	21/18493	0.322874	0.741945	0.718506	DONSON	1
GO_BP_m1	GO:0009070	serine family amino acid biosynthetic process	1/340	21/18493	0.322874	0.741945	0.718506	MTHFD1	1
GO_BP_m1	GO:0016556	mRNA modification	1/340	21/18493	0.322874	0.741945	0.718506	APOBEC1	1
GO_BP_m1	GO:0032634	interleukin-5 production	1/340	21/18493	0.322874	0.741945	0.718506	IL9	1
GO_BP_m1	GO:0034162	toll-like receptor 9 signaling pathway	1/340	21/18493	0.322874	0.741945	0.718506	TLR8	1
GO_BP_m1	GO:0035743	CD4-positive, alpha-beta T cell cytokine production	1/340	21/18493	0.322874	0.741945	0.718506	XCL1	1
GO_BP_m1	GO:0042135	neurotransmitter catabolic process	1/340	21/18493	0.322874	0.741945	0.718506	NAALAD2	1
GO_BP_m1	GO:0042402	cellular biogenic amine catabolic process	1/340	21/18493	0.322874	0.741945	0.718506	KMO	1
GO_BP_m1	GO:0048305	immunoglobulin secretion	1/340	21/18493	0.322874	0.741945	0.718506	IL2	1
GO_BP_m1	GO:0050857	positive regulation of antigen receptor-mediated signaling pathway	1/340	21/18493	0.322874	0.741945	0.718506	STAP1	1
GO_BP_m1	GO:0051383	kinetochore organization	1/340	21/18493	0.322874	0.741945	0.718506	SMC2	1
GO_BP_m1	GO:0055093	response to hyperoxia	1/340	21/18493	0.322874	0.741945	0.718506	DNMT3B	1
GO_BP_m1	GO:0060972	left/right pattern formation	1/340	21/18493	0.322874	0.741945	0.718506	PITX2	1
GO_BP_m1	GO:0072010	glomerular epithelium development	1/340	21/18493	0.322874	0.741945	0.718506	MAGI2	1
GO_BP_m1	GO:0098743	cell aggregation	1/340	21/18493	0.322874	0.741945	0.718506	OTOR	1
GO_BP_m1	GO:1903817	negative regulation of voltage-gated potassium channel activity	1/340	21/18493	0.322874	0.741945	0.718506	KCNE3	1
GO_BP_m1	GO:1904886	beta-catenin destruction complex disassembly	1/340	21/18493	0.322874	0.741945	0.718506	WNT8B	1
GO_BP_m1	GO:2000114	regulation of establishment of cell polarity	1/340	21/18493	0.322874	0.741945	0.718506	DOCK8	1
GO_BP_m1	GO:2000380	regulation of mesoderm development	1/340	21/18493	0.322874	0.741945	0.718506	DAND5	1
GO_BP_m1	GO:0003279	cardiac septum development	3/340	109/18493	0.324397	0.744539	0.721019	DAND5/GJA5/TBX20	3
GO_BP_m1	GO:0072525	pyridine-containing compound biosynthetic process	3/340	109/18493	0.324397	0.744539	0.721019	NMNAT2/KMO/NMRK1	3
GO_BP_m1	GO:0002819	regulation of adaptive immune response	4/340	157/18493	0.326986	0.746618	0.723032	IL2/XCL1/NFKBIZ/ZC3H12A	4
GO_BP_m1	GO:0006342	chromatin silencing	3/340	110/18493	0.329434	0.746618	0.723032	ATAD2/APOBEC1/HIST1H4B	3
GO_BP_m1	GO:0002260	lymphocyte homeostasis	2/340	64/18493	0.32961	0.746618	0.723032	IL2/SLC46A2	2
GO_BP_m1	GO:0002548	monocyte chemotaxis	2/340	64/18493	0.32961	0.746618	0.723032	XCL1/CCL18	2
GO_BP_m1	GO:0003143	embryonic heart tube morphogenesis	2/340	64/18493	0.32961	0.746618	0.723032	NOTO/TBX20	2
GO_BP_m1	GO:0006220	pyrimidine nucleotide metabolic process	2/340	64/18493	0.32961	0.746618	0.723032	NMRK1/CTPS1	2
GO_BP_m1	GO:0021872	forebrain generation of neurons	2/340	64/18493	0.32961	0.746618	0.723032	TBR1/DCLK2	2
GO_BP_m1	GO:0031343	positive regulation of cell killing	2/340	64/18493	0.32961	0.746618	0.723032	XCL1/STAP1	2
GO_BP_m1	GO:0044783	G1 DNA damage checkpoint	2/340	64/18493	0.32961	0.746618	0.723032	RPA2/TFDP1	2
GO_BP_m1	GO:0046365	monosaccharide catabolic process	2/340	64/18493	0.32961	0.746618	0.723032	FUT9/GALK2	2
GO_BP_m1	GO:0050710	negative regulation of cytokine secretion	2/340	64/18493	0.32961	0.746618	0.723032	TLR8/ZC3H12A	2
GO_BP_m1	GO:0071384	cellular response to corticosteroid stimulus	2/340	64/18493	0.32961	0.746618	0.723032	DNMT3B/AGTR2	2
GO_BP_m1	GO:0001906	cell killing	4/340	158/18493	0.331152	0.746618	0.723032	DEFB118/DEFB128/XCL1/STAP1	4
GO_BP_m1	GO:0031570	DNA integrity checkpoint	4/340	158/18493	0.331152	0.746618	0.723032	DONSON/RPA2/TFDP1/MDC1	4
GO_BP_m1	GO:0002244	hematopoietic progenitor cell differentiation	3/340	111/18493	0.334471	0.746618	0.723032	SSBP3/ARMC6/FNIP1	3
GO_BP_m1	GO:0021987	cerebral cortex development	3/340	111/18493	0.334471	0.746618	0.723032	TBR1/SYNE2/CDON	3
GO_BP_m1	GO:0043200	response to amino acid	3/340	111/18493	0.334471	0.746618	0.723032	RRAGB/GLRA2/ZEB1	3
GO_BP_m1	GO:0008544	epidermis development	10/340	458/18493	0.335033	0.746618	0.723032	EDAR/RPTN/DSC3/LCE1B/KRT2/HRNR/WNT16/PITX2/KRTAP24-1/TFDP1	10
GO_BP_m1	GO:0045165	cell fate commitment	6/340	257/18493	0.3351	0.746618	0.723032	TBR1/ONECUT1/NOTCH3/CDON/WNT16/WNT8B	6
GO_BP_m1	GO:0001956	positive regulation of neurotransmitter secretion	1/340	22/18493	0.335338	0.746618	0.723032	KMO	1
GO_BP_m1	GO:0002052	positive regulation of neuroblast proliferation	1/340	22/18493	0.335338	0.746618	0.723032	DISC1	1
GO_BP_m1	GO:0007063	regulation of sister chromatid cohesion	1/340	22/18493	0.335338	0.746618	0.723032	SLF1	1
GO_BP_m1	GO:0007064	mitotic sister chromatid cohesion	1/340	22/18493	0.335338	0.746618	0.723032	SLF1	1
GO_BP_m1	GO:0009235	cobalamin metabolic process	1/340	22/18493	0.335338	0.746618	0.723032	MMACHC	1
GO_BP_m1	GO:0009651	response to salt stress	1/340	22/18493	0.335338	0.746618	0.723032	KMO	1
GO_BP_m1	GO:0010881	regulation of cardiac muscle contraction by regulation of the release of sequestered calcium ion	1/340	22/18493	0.335338	0.746618	0.723032	CASQ2	1
GO_BP_m1	GO:0021801	cerebral cortex radial glia guided migration	1/340	22/18493	0.335338	0.746618	0.723032	SYNE2	1
GO_BP_m1	GO:0022030	telencephalon glial cell migration	1/340	22/18493	0.335338	0.746618	0.723032	SYNE2	1
GO_BP_m1	GO:0032691	negative regulation of interleukin-1 beta production	1/340	22/18493	0.335338	0.746618	0.723032	ZC3H12A	1
GO_BP_m1	GO:0032703	negative regulation of interleukin-2 production	1/340	22/18493	0.335338	0.746618	0.723032	XCL1	1
GO_BP_m1	GO:0032727	positive regulation of interferon-alpha production	1/340	22/18493	0.335338	0.746618	0.723032	TLR8	1
GO_BP_m1	GO:0033561	regulation of water loss via skin	1/340	22/18493	0.335338	0.746618	0.723032	HRNR	1
GO_BP_m1	GO:0042454	ribonucleoside catabolic process	1/340	22/18493	0.335338	0.746618	0.723032	APOBEC1	1
GO_BP_m1	GO:0044321	response to leptin	1/340	22/18493	0.335338	0.746618	0.723032	FGB	1
GO_BP_m1	GO:0045109	intermediate filament organization	1/340	22/18493	0.335338	0.746618	0.723032	KRT2	1
GO_BP_m1	GO:0045624	positive regulation of T-helper cell differentiation	1/340	22/18493	0.335338	0.746618	0.723032	NFKBIZ	1
GO_BP_m1	GO:0045663	positive regulation of myoblast differentiation	1/340	22/18493	0.335338	0.746618	0.723032	CDON	1
GO_BP_m1	GO:0046475	glycerophospholipid catabolic process	1/340	22/18493	0.335338	0.746618	0.723032	PNPLA8	1
GO_BP_m1	GO:0046823	negative regulation of nucleocytoplasmic transport	1/340	22/18493	0.335338	0.746618	0.723032	APOD	1
GO_BP_m1	GO:0048026	positive regulation of mRNA splicing, via spliceosome	1/340	22/18493	0.335338	0.746618	0.723032	RBMY1B	1
GO_BP_m1	GO:0051000	positive regulation of nitric-oxide synthase activity	1/340	22/18493	0.335338	0.746618	0.723032	AGTR2	1
GO_BP_m1	GO:0061213	positive regulation of mesonephros development	1/340	22/18493	0.335338	0.746618	0.723032	AGTR2	1
GO_BP_m1	GO:0071459	protein localization to chromosome, centromeric region	1/340	22/18493	0.335338	0.746618	0.723032	SPDL1	1
GO_BP_m1	GO:0072012	glomerulus vasculature development	1/340	22/18493	0.335338	0.746618	0.723032	NOTCH3	1
GO_BP_m1	GO:1904467	regulation of tumor necrosis factor secretion	1/340	22/18493	0.335338	0.746618	0.723032	ZC3H12A	1
GO_BP_m1	GO:2000027	regulation of animal organ morphogenesis	5/340	208/18493	0.33631	0.746618	0.723032	ENAM/AGTR2/CELSR2/AJAP1/MAGI2	5
GO_BP_m1	GO:0014823	response to activity	2/340	65/18493	0.336344	0.746618	0.723032	DNMT3B/MAS1	2
GO_BP_m1	GO:0032481	positive regulation of type I interferon production	2/340	65/18493	0.336344	0.746618	0.723032	IFI16/TLR8	2
GO_BP_m1	GO:0042246	tissue regeneration	2/340	65/18493	0.336344	0.746618	0.723032	APOD/TARBP2	2
GO_BP_m1	GO:0090175	regulation of establishment of planar polarity	2/340	65/18493	0.336344	0.746618	0.723032	CELSR2/MAGI2	2
GO_BP_m1	GO:2001259	positive regulation of cation channel activity	2/340	65/18493	0.336344	0.746618	0.723032	KCNE3/LRRC55	2
GO_BP_m1	GO:0043433	negative regulation of DNA-binding transcription factor activity	4/340	160/18493	0.339493	0.746618	0.723032	XCL1/USP7/ZC3H12A/GLIS2	4
GO_BP_m1	GO:0090288	negative regulation of cellular response to growth factor stimulus	4/340	160/18493	0.339493	0.746618	0.723032	AGTR2/DAND5/HHEX/ONECUT1	4
GO_BP_m1	GO:1901568	fatty acid derivative metabolic process	4/340	160/18493	0.339493	0.746618	0.723032	CYP4F22/CYP4F3/PNPLA8/ELOVL2	4
GO_BP_m1	GO:0043648	dicarboxylic acid metabolic process	3/340	112/18493	0.339506	0.746618	0.723032	NMNAT2/MTHFD1/KMO	3
GO_BP_m1	GO:0051149	positive regulation of muscle cell differentiation	3/340	112/18493	0.339506	0.746618	0.723032	NEK5/CDON/TARBP2	3
GO_BP_m1	GO:0070268	cornification	3/340	112/18493	0.339506	0.746618	0.723032	RPTN/DSC3/KRT2	3
GO_BP_m1	GO:1990266	neutrophil migration	3/340	112/18493	0.339506	0.746618	0.723032	PF4V1/XCL1/CCL18	3
GO_BP_m1	GO:0010810	regulation of cell-substrate adhesion	5/340	209/18493	0.339941	0.746618	0.723032	FGB/ONECUT1/APOD/NPY2R/AJAP1	5
GO_BP_m1	GO:0050851	antigen receptor-mediated signaling pathway	6/340	259/18493	0.341609	0.746618	0.723032	HHLA2/NFKBIZ/ZC3H12A/EIF2B3/STAP1/GCSAML	6
GO_BP_m1	GO:0007204	positive regulation of cytosolic calcium ion concentration	7/340	309/18493	0.341677	0.746618	0.723032	AGTR1/IL2/ITPR2/KNG1/NPY2R/XCL1/CASQ2	7
GO_BP_m1	GO:0006026	aminoglycan catabolic process	2/340	66/18493	0.343057	0.746618	0.723032	IDS/OMD	2
GO_BP_m1	GO:0007588	excretion	2/340	66/18493	0.343057	0.746618	0.723032	AGTR1/AGTR2	2
GO_BP_m1	GO:0010812	negative regulation of cell-substrate adhesion	2/340	66/18493	0.343057	0.746618	0.723032	APOD/AJAP1	2
GO_BP_m1	GO:0019915	lipid storage	2/340	66/18493	0.343057	0.746618	0.723032	VSTM2A/ZC3H12A	2
GO_BP_m1	GO:0032387	negative regulation of intracellular transport	2/340	66/18493	0.343057	0.746618	0.723032	SNX12/APOD	2
GO_BP_m1	GO:0048278	vesicle docking	2/340	66/18493	0.343057	0.746618	0.723032	RAB3C/SCFD1	2
GO_BP_m1	GO:0050663	cytokine secretion	5/340	210/18493	0.343576	0.746618	0.723032	AGTR2/CLEC5A/TLR8/ZC3H12A/TLR10	5
GO_BP_m1	GO:0050920	regulation of chemotaxis	5/340	210/18493	0.343576	0.746618	0.723032	SEMA6B/TBR1/ZSWIM6/XCL1/STAP1	5
GO_BP_m1	GO:0008543	fibroblast growth factor receptor signaling pathway	3/340	113/18493	0.344538	0.746618	0.723032	FGF12/FGF22/GTF2F2	3
GO_BP_m1	GO:0032479	regulation of type I interferon production	3/340	113/18493	0.344538	0.746618	0.723032	TREX1/IFI16/TLR8	3
GO_BP_m1	GO:0043270	positive regulation of ion transport	6/340	260/18493	0.344869	0.746618	0.723032	KCNE3/LRRC55/FGF12/NPY2R/XCL1/KMO	6
GO_BP_m1	GO:0051090	regulation of DNA-binding transcription factor activity	9/340	412/18493	0.347067	0.746618	0.723032	PPARGC1B/C14orf39/XCL1/NEUROG2/ZIC2/USP7/ZC3H12A/GLIS2/TNFSF18	9
GO_BP_m1	GO:0009952	anterior/posterior pattern specification	5/340	211/18493	0.347213	0.746618	0.723032	CELSR2/SSBP3/HHEX/MEOX2/CDON	5
GO_BP_m1	GO:1901988	negative regulation of cell cycle phase transition	5/340	211/18493	0.347213	0.746618	0.723032	DONSON/TEX14/RPA2/TFDP1/SPDL1	5
GO_BP_m1	GO:0000132	establishment of mitotic spindle orientation	1/340	23/18493	0.347572	0.746618	0.723032	SPDL1	1
GO_BP_m1	GO:0002691	regulation of cellular extravasation	1/340	23/18493	0.347572	0.746618	0.723032	PLVAP	1
GO_BP_m1	GO:0003272	endocardial cushion formation	1/340	23/18493	0.347572	0.746618	0.723032	TBX20	1
GO_BP_m1	GO:0006688	glycosphingolipid biosynthetic process	1/340	23/18493	0.347572	0.746618	0.723032	ST3GAL5	1
GO_BP_m1	GO:0007141	male meiosis I	1/340	23/18493	0.347572	0.746618	0.723032	BRDT	1
GO_BP_m1	GO:0009067	aspartate family amino acid biosynthetic process	1/340	23/18493	0.347572	0.746618	0.723032	MTHFD1	1
GO_BP_m1	GO:0009110	vitamin biosynthetic process	1/340	23/18493	0.347572	0.746618	0.723032	MMACHC	1
GO_BP_m1	GO:0009147	pyrimidine nucleoside triphosphate metabolic process	1/340	23/18493	0.347572	0.746618	0.723032	CTPS1	1
GO_BP_m1	GO:0009226	nucleotide-sugar biosynthetic process	1/340	23/18493	0.347572	0.746618	0.723032	UAP1L1	1
GO_BP_m1	GO:0009310	amine catabolic process	1/340	23/18493	0.347572	0.746618	0.723032	KMO	1
GO_BP_m1	GO:0010640	regulation of platelet-derived growth factor receptor signaling pathway	1/340	23/18493	0.347572	0.746618	0.723032	APOD	1
GO_BP_m1	GO:0014829	vascular smooth muscle contraction	1/340	23/18493	0.347572	0.746618	0.723032	ADRA2B	1
GO_BP_m1	GO:0015813	L-glutamate transmembrane transport	1/340	23/18493	0.347572	0.746618	0.723032	SLC1A7	1
GO_BP_m1	GO:0016578	histone deubiquitination	1/340	23/18493	0.347572	0.746618	0.723032	USP7	1
GO_BP_m1	GO:0019400	alditol metabolic process	1/340	23/18493	0.347572	0.746618	0.723032	COQ3	1
GO_BP_m1	GO:0022410	circadian sleep/wake cycle process	1/340	23/18493	0.347572	0.746618	0.723032	NPY2R	1
GO_BP_m1	GO:0031645	negative regulation of neurological system process	1/340	23/18493	0.347572	0.746618	0.723032	NPY2R	1
GO_BP_m1	GO:0034505	tooth mineralization	1/340	23/18493	0.347572	0.746618	0.723032	ENAM	1
GO_BP_m1	GO:0036037	CD8-positive, alpha-beta T cell activation	1/340	23/18493	0.347572	0.746618	0.723032	XCL1	1
GO_BP_m1	GO:0050687	negative regulation of defense response to virus	1/340	23/18493	0.347572	0.746618	0.723032	TARBP2	1
GO_BP_m1	GO:0051570	regulation of histone H3-K9 methylation	1/340	23/18493	0.347572	0.746618	0.723032	DNMT3B	1
GO_BP_m1	GO:0060396	growth hormone receptor signaling pathway	1/340	23/18493	0.347572	0.746618	0.723032	MBD5	1
GO_BP_m1	GO:0071294	cellular response to zinc ion	1/340	23/18493	0.347572	0.746618	0.723032	GLRA2	1
GO_BP_m1	GO:0072215	regulation of metanephros development	1/340	23/18493	0.347572	0.746618	0.723032	AGTR2	1
GO_BP_m1	GO:0086012	membrane depolarization during cardiac muscle cell action potential	1/340	23/18493	0.347572	0.746618	0.723032	GJA5	1
GO_BP_m1	GO:0090023	positive regulation of neutrophil chemotaxis	1/340	23/18493	0.347572	0.746618	0.723032	XCL1	1
GO_BP_m1	GO:0090189	regulation of branching involved in ureteric bud morphogenesis	1/340	23/18493	0.347572	0.746618	0.723032	AGTR2	1
GO_BP_m1	GO:1901889	negative regulation of cell junction assembly	1/340	23/18493	0.347572	0.746618	0.723032	APOD	1
GO_BP_m1	GO:1902259	regulation of delayed rectifier potassium channel activity	1/340	23/18493	0.347572	0.746618	0.723032	KCNE3	1
GO_BP_m1	GO:1903589	positive regulation of blood vessel endothelial cell proliferation involved in sprouting angiogenesis	1/340	23/18493	0.347572	0.746618	0.723032	AGTR1	1
GO_BP_m1	GO:1903649	regulation of cytoplasmic transport	1/340	23/18493	0.347572	0.746618	0.723032	SNX12	1
GO_BP_m1	GO:1990774	tumor necrosis factor secretion	1/340	23/18493	0.347572	0.746618	0.723032	ZC3H12A	1
GO_BP_m1	GO:2000778	positive regulation of interleukin-6 secretion	1/340	23/18493	0.347572	0.746618	0.723032	TLR8	1
GO_BP_m1	GO:0006733	oxidoreduction coenzyme metabolic process	4/340	162/18493	0.347842	0.746618	0.723032	NMNAT2/COQ3/KMO/NMRK1	4
GO_BP_m1	GO:1902600	proton transmembrane transport	4/340	162/18493	0.347842	0.746618	0.723032	MFSD3/ATP6V0D2/C15orf48/SLC9C2	4
GO_BP_m1	GO:2001257	regulation of cation channel activity	4/340	162/18493	0.347842	0.746618	0.723032	KCNE3/LRRC55/FGF12/CASQ2	4
GO_BP_m1	GO:0010466	negative regulation of peptidase activity	6/340	261/18493	0.348131	0.746618	0.723032	BIRC8/WFDC13/IFI16/KNG1/SERPINB8/FNIP1	6
GO_BP_m1	GO:0046883	regulation of hormone secretion	6/340	261/18493	0.348131	0.746618	0.723032	ADRA2B/AGTR1/AGTR2/FGB/ITPR2/SCG5	6
GO_BP_m1	GO:0032606	type I interferon production	3/340	114/18493	0.349568	0.746618	0.723032	TREX1/IFI16/TLR8	3
GO_BP_m1	GO:0030104	water homeostasis	2/340	67/18493	0.349749	0.746618	0.723032	AQP4/HRNR	2
GO_BP_m1	GO:0033866	nucleoside bisphosphate biosynthetic process	2/340	67/18493	0.349749	0.746618	0.723032	ELOVL2/ACSS1	2
GO_BP_m1	GO:0034030	ribonucleoside bisphosphate biosynthetic process	2/340	67/18493	0.349749	0.746618	0.723032	ELOVL2/ACSS1	2
GO_BP_m1	GO:0034033	purine nucleoside bisphosphate biosynthetic process	2/340	67/18493	0.349749	0.746618	0.723032	ELOVL2/ACSS1	2
GO_BP_m1	GO:0046824	positive regulation of nucleocytoplasmic transport	2/340	67/18493	0.349749	0.746618	0.723032	ZIC1/ZC3H12A	2
GO_BP_m1	GO:0048207	vesicle targeting, rough ER to cis-Golgi	2/340	67/18493	0.349749	0.746618	0.723032	SCFD1/TGFA	2
GO_BP_m1	GO:0048208	COPII vesicle coating	2/340	67/18493	0.349749	0.746618	0.723032	SCFD1/TGFA	2
GO_BP_m1	GO:0048663	neuron fate commitment	2/340	67/18493	0.349749	0.746618	0.723032	TBR1/NOTCH3	2
GO_BP_m1	GO:0050909	sensory perception of taste	2/340	67/18493	0.349749	0.746618	0.723032	TAS2R38/CA6	2
GO_BP_m1	GO:0051966	regulation of synaptic transmission, glutamatergic	2/340	67/18493	0.349749	0.746618	0.723032	NPY2R/KMO	2
GO_BP_m1	GO:0071804	cellular potassium ion transport	5/340	212/18493	0.350853	0.74813	0.724497	KCNE3/KCNH8/LRRC55/CASQ2/SLC9C2	5
GO_BP_m1	GO:0071805	potassium ion transmembrane transport	5/340	212/18493	0.350853	0.74813	0.724497	KCNE3/KCNH8/LRRC55/CASQ2/SLC9C2	5
GO_BP_m1	GO:0000910	cytokinesis	4/340	163/18493	0.352017	0.748187	0.724551	CECR2/ALKBH4/TEX14/KIF23	4
GO_BP_m1	GO:0030307	positive regulation of cell growth	4/340	163/18493	0.352017	0.748187	0.724551	EXTL3/IL2/IL9/PRSS2	4
GO_BP_m1	GO:0002791	regulation of peptide secretion	10/340	465/18493	0.352074	0.748187	0.724551	AGTR2/FGB/CLEC5A/GJA5/IL2/ITPR2/NPY2R/TLR8/ZC3H12A/TLR10	10
GO_BP_m1	GO:0010633	negative regulation of epithelial cell migration	3/340	115/18493	0.354593	0.748187	0.724551	PDCD10/AGTR2/MEOX2	3
GO_BP_m1	GO:0002695	negative regulation of leukocyte activation	4/340	164/18493	0.356193	0.748187	0.724551	IL2/XCL1/ZC3H12A/ADGRF5	4
GO_BP_m1	GO:0050688	regulation of defense response to virus	2/340	68/18493	0.356418	0.748187	0.724551	TARBP2/ZC3H12A	2
GO_BP_m1	GO:0051453	regulation of intracellular pH	2/340	68/18493	0.356418	0.748187	0.724551	ATP6V0D2/SLC9C2	2
GO_BP_m1	GO:1903039	positive regulation of leukocyte cell-cell adhesion	5/340	214/18493	0.358138	0.748187	0.724551	HHLA2/IL2/XCL1/NFKBIZ/DOCK8	5
GO_BP_m1	GO:0001516	prostaglandin biosynthetic process	1/340	24/18493	0.359582	0.748187	0.724551	PNPLA8	1
GO_BP_m1	GO:0002092	positive regulation of receptor internalization	1/340	24/18493	0.359582	0.748187	0.724551	MAGI2	1
GO_BP_m1	GO:0002719	negative regulation of cytokine production involved in immune response	1/340	24/18493	0.359582	0.748187	0.724551	XCL1	1
GO_BP_m1	GO:0003176	aortic valve development	1/340	24/18493	0.359582	0.748187	0.724551	TBX20	1
GO_BP_m1	GO:0006063	uronic acid metabolic process	1/340	24/18493	0.359582	0.748187	0.724551	UGT2B4	1
GO_BP_m1	GO:0006541	glutamine metabolic process	1/340	24/18493	0.359582	0.748187	0.724551	CTPS1	1
GO_BP_m1	GO:0010758	regulation of macrophage chemotaxis	1/340	24/18493	0.359582	0.748187	0.724551	STAP1	1
GO_BP_m1	GO:0019585	glucuronate metabolic process	1/340	24/18493	0.359582	0.748187	0.724551	UGT2B4	1
GO_BP_m1	GO:0031639	plasminogen activation	1/340	24/18493	0.359582	0.748187	0.724551	FGB	1
GO_BP_m1	GO:0032201	telomere maintenance via semi-conservative replication	1/340	24/18493	0.359582	0.748187	0.724551	RPA2	1
GO_BP_m1	GO:0032878	regulation of establishment or maintenance of cell polarity	1/340	24/18493	0.359582	0.748187	0.724551	DOCK8	1
GO_BP_m1	GO:0033081	regulation of T cell differentiation in thymus	1/340	24/18493	0.359582	0.748187	0.724551	ZEB1	1
GO_BP_m1	GO:0035640	exploration behavior	1/340	24/18493	0.359582	0.748187	0.724551	AGTR2	1
GO_BP_m1	GO:0035666	TRIF-dependent toll-like receptor signaling pathway	1/340	24/18493	0.359582	0.748187	0.724551	TANK	1
GO_BP_m1	GO:0042430	indole-containing compound metabolic process	1/340	24/18493	0.359582	0.748187	0.724551	KMO	1
GO_BP_m1	GO:0042537	benzene-containing compound metabolic process	1/340	24/18493	0.359582	0.748187	0.724551	KMO	1
GO_BP_m1	GO:0044458	motile cilium assembly	1/340	24/18493	0.359582	0.748187	0.724551	NOTO	1
GO_BP_m1	GO:0045672	positive regulation of osteoclast differentiation	1/340	24/18493	0.359582	0.748187	0.724551	PPARGC1B	1
GO_BP_m1	GO:0046058	cAMP metabolic process	1/340	24/18493	0.359582	0.748187	0.724551	PDE7A	1
GO_BP_m1	GO:0046135	pyrimidine nucleoside catabolic process	1/340	24/18493	0.359582	0.748187	0.724551	APOBEC1	1
GO_BP_m1	GO:0046174	polyol catabolic process	1/340	24/18493	0.359582	0.748187	0.724551	MTMR7	1
GO_BP_m1	GO:0046457	prostanoid biosynthetic process	1/340	24/18493	0.359582	0.748187	0.724551	PNPLA8	1
GO_BP_m1	GO:0048520	positive regulation of behavior	1/340	24/18493	0.359582	0.748187	0.724551	NPY2R	1
GO_BP_m1	GO:0051642	centrosome localization	1/340	24/18493	0.359582	0.748187	0.724551	SYNE2	1
GO_BP_m1	GO:0051647	nucleus localization	1/340	24/18493	0.359582	0.748187	0.724551	SYNE2	1
GO_BP_m1	GO:0061437	renal system vasculature development	1/340	24/18493	0.359582	0.748187	0.724551	NOTCH3	1
GO_BP_m1	GO:0061440	kidney vasculature development	1/340	24/18493	0.359582	0.748187	0.724551	NOTCH3	1
GO_BP_m1	GO:0071378	cellular response to growth hormone stimulus	1/340	24/18493	0.359582	0.748187	0.724551	MBD5	1
GO_BP_m1	GO:0086064	cell communication by electrical coupling involved in cardiac conduction	1/340	24/18493	0.359582	0.748187	0.724551	GJA5	1
GO_BP_m1	GO:0090103	cochlea morphogenesis	1/340	24/18493	0.359582	0.748187	0.724551	ZEB1	1
GO_BP_m1	GO:0098810	neurotransmitter reuptake	1/340	24/18493	0.359582	0.748187	0.724551	SLC1A7	1
GO_BP_m1	GO:1900739	regulation of protein insertion into mitochondrial membrane involved in apoptotic signaling pathway	1/340	24/18493	0.359582	0.748187	0.724551	TFDP1	1
GO_BP_m1	GO:1900740	positive regulation of protein insertion into mitochondrial membrane involved in apoptotic signaling pathway	1/340	24/18493	0.359582	0.748187	0.724551	TFDP1	1
GO_BP_m1	GO:1901018	positive regulation of potassium ion transmembrane transporter activity	1/340	24/18493	0.359582	0.748187	0.724551	LRRC55	1
GO_BP_m1	GO:2000191	regulation of fatty acid transport	1/340	24/18493	0.359582	0.748187	0.724551	AGTR2	1
GO_BP_m1	GO:0051209	release of sequestered calcium ion into cytosol	3/340	116/18493	0.359614	0.748187	0.724551	ITPR2/XCL1/CASQ2	3
GO_BP_m1	GO:0043434	response to peptide hormone	9/340	417/18493	0.360031	0.748187	0.724551	AGTR1/AGTR2/ATP6V0D2/HHEX/APOBEC1/MAS1/MBD5/STC2/EIF2B3	9
GO_BP_m1	GO:0052548	regulation of endopeptidase activity	9/340	417/18493	0.360031	0.748187	0.724551	BIRC8/WFDC13/NEK5/IFI16/KNG1/SERPINB8/SEMG2/FNIP1/IFI27L2	9
GO_BP_m1	GO:0060271	cilium assembly	8/340	366/18493	0.360165	0.748187	0.724551	IQUB/SYNE2/DISC1/ONECUT1/NOTO/DNAH7/TEKT1/IQCG	8
GO_BP_m1	GO:0002793	positive regulation of peptide secretion	6/340	265/18493	0.361208	0.74953	0.725853	AGTR2/FGB/CLEC5A/IL2/NPY2R/TLR8	6
GO_BP_m1	GO:1902105	regulation of leukocyte differentiation	6/340	265/18493	0.361208	0.74953	0.725853	PPARGC1B/IL2/SLC46A2/NFKBIZ/ZEB1/ZC3H12A	6
GO_BP_m1	GO:0043647	inositol phosphate metabolic process	2/340	69/18493	0.363062	0.751319	0.727585	MAS1/MTMR7	2
GO_BP_m1	GO:0050771	negative regulation of axonogenesis	2/340	69/18493	0.363062	0.751319	0.727585	SEMA6B/OMG	2
GO_BP_m1	GO:0071300	cellular response to retinoic acid	2/340	69/18493	0.363062	0.751319	0.727585	STRA8/WNT8B	2
GO_BP_m1	GO:0071479	cellular response to ionizing radiation	2/340	69/18493	0.363062	0.751319	0.727585	TANK/IFI16	2
GO_BP_m1	GO:1903524	positive regulation of blood circulation	2/340	69/18493	0.363062	0.751319	0.727585	FGB/GJA5	2
GO_BP_m1	GO:0031960	response to corticosteroid	4/340	166/18493	0.364544	0.752916	0.729131	PPARGC1B/DNMT3B/AGTR2/PAPPA	4
GO_BP_m1	GO:0001952	regulation of cell-matrix adhesion	3/340	117/18493	0.364628	0.752916	0.729131	ONECUT1/APOD/AJAP1	3
GO_BP_m1	GO:0017015	regulation of transforming growth factor beta receptor signaling pathway	3/340	117/18493	0.364628	0.752916	0.729131	DAND5/ONECUT1/ZEB1	3
GO_BP_m1	GO:0019079	viral genome replication	3/340	117/18493	0.364628	0.752916	0.729131	IFI16/TARBP2/ZC3H12A	3
GO_BP_m1	GO:0045927	positive regulation of growth	6/340	267/18493	0.367758	0.753286	0.72949	EXTL3/IL2/IL9/PRSS2/TBX20/SLC6A3	6
GO_BP_m1	GO:0006470	protein dephosphorylation	7/340	318/18493	0.368584	0.753286	0.72949	AGTR2/DUSP21/PTP4A1/MTMR7/TIMM50/MAGI2/PHLPP2	7
GO_BP_m1	GO:0051235	maintenance of location	7/340	318/18493	0.368584	0.753286	0.72949	DAND5/VSTM2A/SYNE2/ITPR2/XCL1/ZC3H12A/CASQ2	7
GO_BP_m1	GO:0003205	cardiac chamber development	4/340	167/18493	0.368718	0.753286	0.72949	DAND5/GJA5/NPY2R/TBX20	4
GO_BP_m1	GO:0043393	regulation of protein binding	5/340	217/18493	0.369074	0.753286	0.72949	DISC1/CFHR2/CDON/TEX14/FRMD7	5
GO_BP_m1	GO:0051283	negative regulation of sequestering of calcium ion	3/340	118/18493	0.369637	0.753286	0.72949	ITPR2/XCL1/CASQ2	3
GO_BP_m1	GO:0032945	negative regulation of mononuclear cell proliferation	2/340	70/18493	0.36968	0.753286	0.72949	IL2/XCL1	2
GO_BP_m1	GO:0042531	positive regulation of tyrosine phosphorylation of STAT protein	2/340	70/18493	0.36968	0.753286	0.72949	IL2/TNFSF18	2
GO_BP_m1	GO:0050672	negative regulation of lymphocyte proliferation	2/340	70/18493	0.36968	0.753286	0.72949	IL2/XCL1	2
GO_BP_m1	GO:1901224	positive regulation of NIK/NF-kappaB signaling	2/340	70/18493	0.36968	0.753286	0.72949	EDAR/MAS1	2
GO_BP_m1	GO:1904427	positive regulation of calcium ion transmembrane transport	2/340	70/18493	0.36968	0.753286	0.72949	KCNE3/XCL1	2
GO_BP_m1	GO:0002230	positive regulation of defense response to virus by host	1/340	25/18493	0.371372	0.753286	0.72949	ZC3H12A	1
GO_BP_m1	GO:0006309	apoptotic DNA fragmentation	1/340	25/18493	0.371372	0.753286	0.72949	CECR2	1
GO_BP_m1	GO:0006312	mitotic recombination	1/340	25/18493	0.371372	0.753286	0.72949	RPA2	1
GO_BP_m1	GO:0015012	heparan sulfate proteoglycan biosynthetic process	1/340	25/18493	0.371372	0.753286	0.72949	EXTL3	1
GO_BP_m1	GO:0019054	modulation by virus of host process	1/340	25/18493	0.371372	0.753286	0.72949	ZC3H12A	1
GO_BP_m1	GO:0021544	subpallium development	1/340	25/18493	0.371372	0.753286	0.72949	SLITRK5	1
GO_BP_m1	GO:0034114	regulation of heterotypic cell-cell adhesion	1/340	25/18493	0.371372	0.753286	0.72949	FGB	1
GO_BP_m1	GO:0042745	circadian sleep/wake cycle	1/340	25/18493	0.371372	0.753286	0.72949	NPY2R	1
GO_BP_m1	GO:0043951	negative regulation of cAMP-mediated signaling	1/340	25/18493	0.371372	0.753286	0.72949	NPY2R	1
GO_BP_m1	GO:0046835	carbohydrate phosphorylation	1/340	25/18493	0.371372	0.753286	0.72949	GALK2	1
GO_BP_m1	GO:0046856	phosphatidylinositol dephosphorylation	1/340	25/18493	0.371372	0.753286	0.72949	MTMR7	1
GO_BP_m1	GO:0046885	regulation of hormone biosynthetic process	1/340	25/18493	0.371372	0.753286	0.72949	STC2	1
GO_BP_m1	GO:0051497	negative regulation of stress fiber assembly	1/340	25/18493	0.371372	0.753286	0.72949	FRMD7	1
GO_BP_m1	GO:0060343	trabecula formation	1/340	25/18493	0.371372	0.753286	0.72949	PPARGC1B	1
GO_BP_m1	GO:0061842	microtubule organizing center localization	1/340	25/18493	0.371372	0.753286	0.72949	SYNE2	1
GO_BP_m1	GO:0071624	positive regulation of granulocyte chemotaxis	1/340	25/18493	0.371372	0.753286	0.72949	XCL1	1
GO_BP_m1	GO:0080154	regulation of fertilization	1/340	25/18493	0.371372	0.753286	0.72949	CRISP1	1
GO_BP_m1	GO:0085029	extracellular matrix assembly	1/340	25/18493	0.371372	0.753286	0.72949	LOX	1
GO_BP_m1	GO:0097186	amelogenesis	1/340	25/18493	0.371372	0.753286	0.72949	ENAM	1
GO_BP_m1	GO:0150077	regulation of neuroinflammatory response	1/340	25/18493	0.371372	0.753286	0.72949	STAP1	1
GO_BP_m1	GO:1901223	negative regulation of NIK/NF-kappaB signaling	1/340	25/18493	0.371372	0.753286	0.72949	ZC3H12A	1
GO_BP_m1	GO:2000104	negative regulation of DNA-dependent DNA replication	1/340	25/18493	0.371372	0.753286	0.72949	DONSON	1
GO_BP_m1	GO:0032386	regulation of intracellular transport	9/340	422/18493	0.373053	0.756291	0.7324	PDCD10/AGTR2/SCFD1/SNX12/APOD/XPO1/ZIC1/ZC3H12A/PREPL	9
GO_BP_m1	GO:0060485	mesenchyme development	6/340	269/18493	0.374313	0.756896	0.732986	SEMA6B/DAND5/WNT16/PITX2/TBX20/TCOF1	6
GO_BP_m1	GO:0009116	nucleoside metabolic process	3/340	119/18493	0.374638	0.756896	0.732986	APOBEC1/NMRK1/CTPS1	3
GO_BP_m1	GO:1903844	regulation of cellular response to transforming growth factor beta stimulus	3/340	119/18493	0.374638	0.756896	0.732986	DAND5/ONECUT1/ZEB1	3
GO_BP_m1	GO:0006305	DNA alkylation	2/340	71/18493	0.37627	0.756896	0.732986	ASZ1/DNMT3B	2
GO_BP_m1	GO:0006306	DNA methylation	2/340	71/18493	0.37627	0.756896	0.732986	ASZ1/DNMT3B	2
GO_BP_m1	GO:0006901	vesicle coating	2/340	71/18493	0.37627	0.756896	0.732986	SCFD1/TGFA	2
GO_BP_m1	GO:0007004	telomere maintenance via telomerase	2/340	71/18493	0.37627	0.756896	0.732986	NAT10/RPA2	2
GO_BP_m1	GO:0061844	antimicrobial humoral immune response mediated by antimicrobial peptide	2/340	71/18493	0.37627	0.756896	0.732986	DEFB118/PF4V1	2
GO_BP_m1	GO:1903051	negative regulation of proteolysis involved in cellular protein catabolic process	2/340	71/18493	0.37627	0.756896	0.732986	GABARAPL2/USP7	2
GO_BP_m1	GO:1903312	negative regulation of mRNA metabolic process	2/340	71/18493	0.37627	0.756896	0.732986	APOBEC1/HNRNPA0	2
GO_BP_m1	GO:0042391	regulation of membrane potential	9/340	424/18493	0.378275	0.756896	0.732986	KCNE3/KCNH8/FGF12/GABRG2/GJA5/GLRA2/NPY2R/CASQ2/NUP155	9
GO_BP_m1	GO:0007173	epidermal growth factor receptor signaling pathway	3/340	120/18493	0.379632	0.756896	0.732986	CBLC/EPGN/TGFA	3
GO_BP_m1	GO:0019751	polyol metabolic process	3/340	120/18493	0.379632	0.756896	0.732986	MAS1/COQ3/MTMR7	3
GO_BP_m1	GO:0038061	NIK/NF-kappaB signaling	3/340	120/18493	0.379632	0.756896	0.732986	EDAR/MAS1/ZC3H12A	3
GO_BP_m1	GO:0051282	regulation of sequestering of calcium ion	3/340	120/18493	0.379632	0.756896	0.732986	ITPR2/XCL1/CASQ2	3
GO_BP_m1	GO:0071621	granulocyte chemotaxis	3/340	120/18493	0.379632	0.756896	0.732986	PF4V1/XCL1/CCL18	3
GO_BP_m1	GO:0001822	kidney development	6/340	271/18493	0.380872	0.756896	0.732986	DACT2/AGTR1/AGTR2/NOTCH3/GLIS2/MAGI2	6
GO_BP_m1	GO:0003208	cardiac ventricle morphogenesis	2/340	72/18493	0.382832	0.756896	0.732986	NPY2R/TBX20	2
GO_BP_m1	GO:0003281	ventricular septum development	2/340	72/18493	0.382832	0.756896	0.732986	DAND5/GJA5	2
GO_BP_m1	GO:0030641	regulation of cellular pH	2/340	72/18493	0.382832	0.756896	0.732986	ATP6V0D2/SLC9C2	2
GO_BP_m1	GO:0090114	COPII-coated vesicle budding	2/340	72/18493	0.382832	0.756896	0.732986	SCFD1/TGFA	2
GO_BP_m1	GO:2000779	regulation of double-strand break repair	2/340	72/18493	0.382832	0.756896	0.732986	RPA2/SLF1	2
GO_BP_m1	GO:0000188	inactivation of MAPK activity	1/340	26/18493	0.382945	0.756896	0.732986	DUSP21	1
GO_BP_m1	GO:0000244	spliceosomal tri-snRNP complex assembly	1/340	26/18493	0.382945	0.756896	0.732986	PRPF3	1
GO_BP_m1	GO:0000729	DNA double-strand break processing	1/340	26/18493	0.382945	0.756896	0.732986	C14orf39	1
GO_BP_m1	GO:0001916	positive regulation of T cell mediated cytotoxicity	1/340	26/18493	0.382945	0.756896	0.732986	XCL1	1
GO_BP_m1	GO:0015949	nucleobase-containing small molecule interconversion	1/340	26/18493	0.382945	0.756896	0.732986	CTPS1	1
GO_BP_m1	GO:0034453	microtubule anchoring	1/340	26/18493	0.382945	0.756896	0.732986	CCDC68	1
GO_BP_m1	GO:0035336	long-chain fatty-acyl-CoA metabolic process	1/340	26/18493	0.382945	0.756896	0.732986	ELOVL2	1
GO_BP_m1	GO:0036152	phosphatidylethanolamine acyl-chain remodeling	1/340	26/18493	0.382945	0.756896	0.732986	PNPLA8	1
GO_BP_m1	GO:0036336	dendritic cell migration	1/340	26/18493	0.382945	0.756896	0.732986	DOCK8	1
GO_BP_m1	GO:0042026	protein refolding	1/340	26/18493	0.382945	0.756896	0.732986	HSPA7	1
GO_BP_m1	GO:0042953	lipoprotein transport	1/340	26/18493	0.382945	0.756896	0.732986	APOBEC1	1
GO_BP_m1	GO:0043032	positive regulation of macrophage activation	1/340	26/18493	0.382945	0.756896	0.732986	STAP1	1
GO_BP_m1	GO:0044872	lipoprotein localization	1/340	26/18493	0.382945	0.756896	0.732986	APOBEC1	1
GO_BP_m1	GO:0045736	negative regulation of cyclin-dependent protein serine/threonine kinase activity	1/340	26/18493	0.382945	0.756896	0.732986	HHEX	1
GO_BP_m1	GO:0048843	negative regulation of axon extension involved in axon guidance	1/340	26/18493	0.382945	0.756896	0.732986	SEMA6B	1
GO_BP_m1	GO:0051569	regulation of histone H3-K4 methylation	1/340	26/18493	0.382945	0.756896	0.732986	DNMT3B	1
GO_BP_m1	GO:0060037	pharyngeal system development	1/340	26/18493	0.382945	0.756896	0.732986	ADGRF5	1
GO_BP_m1	GO:0060259	regulation of feeding behavior	1/340	26/18493	0.382945	0.756896	0.732986	NPY2R	1
GO_BP_m1	GO:0060314	regulation of ryanodine-sensitive calcium-release channel activity	1/340	26/18493	0.382945	0.756896	0.732986	CASQ2	1
GO_BP_m1	GO:0061157	mRNA destabilization	1/340	26/18493	0.382945	0.756896	0.732986	ZC3H12A	1
GO_BP_m1	GO:0061217	regulation of mesonephros development	1/340	26/18493	0.382945	0.756896	0.732986	AGTR2	1
GO_BP_m1	GO:0070528	protein kinase C signaling	1/340	26/18493	0.382945	0.756896	0.732986	MAS1	1
GO_BP_m1	GO:1901623	regulation of lymphocyte chemotaxis	1/340	26/18493	0.382945	0.756896	0.732986	XCL1	1
GO_BP_m1	GO:1902624	positive regulation of neutrophil migration	1/340	26/18493	0.382945	0.756896	0.732986	XCL1	1
GO_BP_m1	GO:1903588	negative regulation of blood vessel endothelial cell proliferation involved in sprouting angiogenesis	1/340	26/18493	0.382945	0.756896	0.732986	PDCD10	1
GO_BP_m1	GO:1904353	regulation of telomere capping	1/340	26/18493	0.382945	0.756896	0.732986	USP7	1
GO_BP_m1	GO:0050900	leukocyte migration	10/340	478/18493	0.384035	0.758654	0.734688	GYPA/APOD/PF4V1/XCL1/DOCK8/PLVAP/TNFSF18/CCL18/STAP1/GCSAML	10
GO_BP_m1	GO:0046718	viral entry into host cell	3/340	121/18493	0.384617	0.759408	0.735419	TRIM10/CLEC5A/GYPA	3
GO_BP_m1	GO:0010950	positive regulation of endopeptidase activity	4/340	171/18493	0.385393	0.760148	0.736135	NEK5/IFI16/SEMG2/IFI27L2	4
GO_BP_m1	GO:0032874	positive regulation of stress-activated MAPK cascade	4/340	171/18493	0.385393	0.760148	0.736135	EDAR/PDCD10/WNT16/ZC3H12A	4
GO_BP_m1	GO:0006520	cellular amino acid metabolic process	7/340	324/18493	0.386605	0.761744	0.73768	NAALAD2/SLC6A14/CKMT2/NMNAT2/MTHFD1/KMO/CTPS1	7
GO_BP_m1	GO:0030336	negative regulation of cell migration	7/340	324/18493	0.386605	0.761744	0.73768	PDCD10/PODN/AGTR2/APOD/MEOX2/MAGI2/STAP1	7
GO_BP_m1	GO:0007160	cell-matrix adhesion	5/340	222/18493	0.387306	0.762332	0.73825	DEFB118/FGB/ONECUT1/APOD/AJAP1	5
GO_BP_m1	GO:0051048	negative regulation of secretion	5/340	222/18493	0.387306	0.762332	0.73825	ADRA2B/AGTR2/NPY2R/TLR8/ZC3H12A	5
GO_BP_m1	GO:0006809	nitric oxide biosynthetic process	2/340	73/18493	0.389365	0.765243	0.741069	AGTR2/ZC3H12A	2
GO_BP_m1	GO:0070304	positive regulation of stress-activated protein kinase signaling cascade	4/340	172/18493	0.389555	0.765243	0.741069	EDAR/PDCD10/WNT16/ZC3H12A	4
GO_BP_m1	GO:0032368	regulation of lipid transport	3/340	122/18493	0.389593	0.765243	0.741069	AGTR1/AGTR2/LRAT	3
GO_BP_m1	GO:1903038	negative regulation of leukocyte cell-cell adhesion	3/340	122/18493	0.389593	0.765243	0.741069	IL2/XCL1/ZC3H12A	3
GO_BP_m1	GO:1901605	alpha-amino acid metabolic process	5/340	223/18493	0.39095	0.767435	0.743192	CKMT2/NMNAT2/MTHFD1/KMO/CTPS1	5
GO_BP_m1	GO:0002724	regulation of T cell cytokine production	1/340	27/18493	0.394306	0.767435	0.743192	XCL1	1
GO_BP_m1	GO:0002756	MyD88-independent toll-like receptor signaling pathway	1/340	27/18493	0.394306	0.767435	0.743192	TANK	1
GO_BP_m1	GO:0002825	regulation of T-helper 1 type immune response	1/340	27/18493	0.394306	0.767435	0.743192	XCL1	1
GO_BP_m1	GO:0003148	outflow tract septum morphogenesis	1/340	27/18493	0.394306	0.767435	0.743192	TBX20	1
GO_BP_m1	GO:0010818	T cell chemotaxis	1/340	27/18493	0.394306	0.767435	0.743192	XCL1	1
GO_BP_m1	GO:0010882	regulation of cardiac muscle contraction by calcium ion signaling	1/340	27/18493	0.394306	0.767435	0.743192	CASQ2	1
GO_BP_m1	GO:0032660	regulation of interleukin-17 production	1/340	27/18493	0.394306	0.767435	0.743192	IL2	1
GO_BP_m1	GO:0036151	phosphatidylcholine acyl-chain remodeling	1/340	27/18493	0.394306	0.767435	0.743192	PNPLA8	1
GO_BP_m1	GO:0040001	establishment of mitotic spindle localization	1/340	27/18493	0.394306	0.767435	0.743192	SPDL1	1
GO_BP_m1	GO:0042481	regulation of odontogenesis	1/340	27/18493	0.394306	0.767435	0.743192	ENAM	1
GO_BP_m1	GO:0044788	modulation by host of viral process	1/340	27/18493	0.394306	0.767435	0.743192	ZC3H12A	1
GO_BP_m1	GO:0045830	positive regulation of isotype switching	1/340	27/18493	0.394306	0.767435	0.743192	IL2	1
GO_BP_m1	GO:0070076	histone lysine demethylation	1/340	27/18493	0.394306	0.767435	0.743192	UTY	1
GO_BP_m1	GO:1903792	negative regulation of anion transport	1/340	27/18493	0.394306	0.767435	0.743192	AGTR2	1
GO_BP_m1	GO:1904030	negative regulation of cyclin-dependent protein kinase activity	1/340	27/18493	0.394306	0.767435	0.743192	HHEX	1
GO_BP_m1	GO:1904357	negative regulation of telomere maintenance via telomere lengthening	1/340	27/18493	0.394306	0.767435	0.743192	NAT10	1
GO_BP_m1	GO:0050715	positive regulation of cytokine secretion	3/340	123/18493	0.394559	0.767435	0.743192	AGTR2/CLEC5A/TLR8	3
GO_BP_m1	GO:0051208	sequestering of calcium ion	3/340	123/18493	0.394559	0.767435	0.743192	ITPR2/XCL1/CASQ2	3
GO_BP_m1	GO:0000422	autophagy of mitochondrion	2/340	74/18493	0.395867	0.768793	0.744507	GABARAPL2/SQSTM1	2
GO_BP_m1	GO:0007492	endoderm development	2/340	74/18493	0.395867	0.768793	0.744507	ONECUT1/TBX20	2
GO_BP_m1	GO:0061726	mitochondrion disassembly	2/340	74/18493	0.395867	0.768793	0.744507	GABARAPL2/SQSTM1	2
GO_BP_m1	GO:0006997	nucleus organization	3/340	124/18493	0.399515	0.772369	0.74797	WBP2NL/NUP205/NUP155	3
GO_BP_m1	GO:0034763	negative regulation of transmembrane transport	3/340	124/18493	0.399515	0.772369	0.74797	KCNE3/FGF12/CASQ2	3
GO_BP_m1	GO:0048736	appendage development	4/340	175/18493	0.402015	0.772369	0.74797	GJA5/MEOX2/PITX2/SMOC1	4
GO_BP_m1	GO:0060173	limb development	4/340	175/18493	0.402015	0.772369	0.74797	GJA5/MEOX2/PITX2/SMOC1	4
GO_BP_m1	GO:0120032	regulation of plasma membrane bounded cell projection assembly	4/340	175/18493	0.402015	0.772369	0.74797	SYNE2/NOTO/FRMD7/STAP1	4
GO_BP_m1	GO:0048199	vesicle targeting, to, from or within Golgi	2/340	75/18493	0.402336	0.772369	0.74797	SCFD1/TGFA	2
GO_BP_m1	GO:0070664	negative regulation of leukocyte proliferation	2/340	75/18493	0.402336	0.772369	0.74797	IL2/XCL1	2
GO_BP_m1	GO:0001844	protein insertion into mitochondrial membrane involved in apoptotic signaling pathway	1/340	28/18493	0.405458	0.772369	0.74797	TFDP1	1
GO_BP_m1	GO:0001964	startle response	1/340	28/18493	0.405458	0.772369	0.74797	SLC6A3	1
GO_BP_m1	GO:0006760	folic acid-containing compound metabolic process	1/340	28/18493	0.405458	0.772369	0.74797	MTHFD1	1
GO_BP_m1	GO:0007205	protein kinase C-activating G protein-coupled receptor signaling pathway	1/340	28/18493	0.405458	0.772369	0.74797	IL2	1
GO_BP_m1	GO:0009074	aromatic amino acid family catabolic process	1/340	28/18493	0.405458	0.772369	0.74797	KMO	1
GO_BP_m1	GO:0010894	negative regulation of steroid biosynthetic process	1/340	28/18493	0.405458	0.772369	0.74797	ERLIN1	1
GO_BP_m1	GO:0018146	keratan sulfate biosynthetic process	1/340	28/18493	0.405458	0.772369	0.74797	OMD	1
GO_BP_m1	GO:0032232	negative regulation of actin filament bundle assembly	1/340	28/18493	0.405458	0.772369	0.74797	FRMD7	1
GO_BP_m1	GO:0032647	regulation of interferon-alpha production	1/340	28/18493	0.405458	0.772369	0.74797	TLR8	1
GO_BP_m1	GO:0032692	negative regulation of interleukin-1 production	1/340	28/18493	0.405458	0.772369	0.74797	ZC3H12A	1
GO_BP_m1	GO:0032958	inositol phosphate biosynthetic process	1/340	28/18493	0.405458	0.772369	0.74797	MAS1	1
GO_BP_m1	GO:0033014	tetrapyrrole biosynthetic process	1/340	28/18493	0.405458	0.772369	0.74797	MMACHC	1
GO_BP_m1	GO:0034368	protein-lipid complex remodeling	1/340	28/18493	0.405458	0.772369	0.74797	AGTR1	1
GO_BP_m1	GO:0034369	plasma lipoprotein particle remodeling	1/340	28/18493	0.405458	0.772369	0.74797	AGTR1	1
GO_BP_m1	GO:0035456	response to interferon-beta	1/340	28/18493	0.405458	0.772369	0.74797	TREX1	1
GO_BP_m1	GO:0036296	response to increased oxygen levels	1/340	28/18493	0.405458	0.772369	0.74797	DNMT3B	1
GO_BP_m1	GO:0042044	fluid transport	1/340	28/18493	0.405458	0.772369	0.74797	AQP4	1
GO_BP_m1	GO:0042730	fibrinolysis	1/340	28/18493	0.405458	0.772369	0.74797	FGB	1
GO_BP_m1	GO:0045922	negative regulation of fatty acid metabolic process	1/340	28/18493	0.405458	0.772369	0.74797	ERLIN1	1
GO_BP_m1	GO:0048643	positive regulation of skeletal muscle tissue development	1/340	28/18493	0.405458	0.772369	0.74797	CDON	1
GO_BP_m1	GO:0050779	RNA destabilization	1/340	28/18493	0.405458	0.772369	0.74797	ZC3H12A	1
GO_BP_m1	GO:0051984	positive regulation of chromosome segregation	1/340	28/18493	0.405458	0.772369	0.74797	SLF1	1
GO_BP_m1	GO:0086013	membrane repolarization during cardiac muscle cell action potential	1/340	28/18493	0.405458	0.772369	0.74797	KCNE3	1
GO_BP_m1	GO:0090022	regulation of neutrophil chemotaxis	1/340	28/18493	0.405458	0.772369	0.74797	XCL1	1
GO_BP_m1	GO:0120033	negative regulation of plasma membrane bounded cell projection assembly	1/340	28/18493	0.405458	0.772369	0.74797	STAP1	1
GO_BP_m1	GO:1902668	negative regulation of axon guidance	1/340	28/18493	0.405458	0.772369	0.74797	SEMA6B	1
GO_BP_m1	GO:1902745	positive regulation of lamellipodium organization	1/340	28/18493	0.405458	0.772369	0.74797	FRMD7	1
GO_BP_m1	GO:1902932	positive regulation of alcohol biosynthetic process	1/340	28/18493	0.405458	0.772369	0.74797	MAS1	1
GO_BP_m1	GO:2000108	positive regulation of leukocyte apoptotic process	1/340	28/18493	0.405458	0.772369	0.74797	FNIP1	1
GO_BP_m1	GO:2000781	positive regulation of double-strand break repair	1/340	28/18493	0.405458	0.772369	0.74797	SLF1	1
GO_BP_m1	GO:2001025	positive regulation of response to drug	1/340	28/18493	0.405458	0.772369	0.74797	NPY2R	1
GO_BP_m1	GO:0001910	regulation of leukocyte mediated cytotoxicity	2/340	76/18493	0.408773	0.775952	0.75144	XCL1/STAP1	2
GO_BP_m1	GO:0006970	response to osmotic stress	2/340	76/18493	0.408773	0.775952	0.75144	APOBEC1/KMO	2
GO_BP_m1	GO:0021536	diencephalon development	2/340	76/18493	0.408773	0.775952	0.75144	PITX2/SLC6A3	2
GO_BP_m1	GO:0034308	primary alcohol metabolic process	2/340	76/18493	0.408773	0.775952	0.75144	ACSS1/LRAT	2
GO_BP_m1	GO:0043407	negative regulation of MAP kinase activity	2/340	76/18493	0.408773	0.775952	0.75144	CBLC/DUSP21	2
GO_BP_m1	GO:0060411	cardiac septum morphogenesis	2/340	76/18493	0.408773	0.775952	0.75144	GJA5/TBX20	2
GO_BP_m1	GO:0090502	RNA phosphodiester bond hydrolysis, endonucleolytic	2/340	76/18493	0.408773	0.775952	0.75144	RNASEH1/ZC3H12A	2
GO_BP_m1	GO:0031669	cellular response to nutrient levels	5/340	228/18493	0.409141	0.776262	0.75174	RRAGB/GABARAPL2/IFI16/ZC3H12A/FNIP1	5
GO_BP_m1	GO:0042476	odontogenesis	3/340	126/18493	0.409392	0.776348	0.751823	ENAM/EDAR/PITX2	3
GO_BP_m1	GO:0008217	regulation of blood pressure	4/340	177/18493	0.410297	0.776629	0.752096	ADRA2B/AGTR1/AGTR2/GJA5	4
[truncated: 55,353 more rows]
