# Supplementary material for: Screening of disorders associated with osteosarcoma by integrated network analysis
Source: Biosci Rep. 2019 May 21;39(5):BSR20190235. doi: 10.1042/BSR20190235 (PMC6527930; doi:10.1042/BSR20190235)
Supplement: Supplementary file 3 [file bsr20190235_Supp3.xlsx]

## Sheet: ALL
Table S3. key TFs that regulates module genes
module	pivot	moduleLinks	Pvalue
m1	AR	5	0.00545017
m1	LMO2	2	0.00641293
m1	FOXP3	2	0.00777637
m14	E2F1	9	2.21686e-05
m14	E2F3	3	0.000439008
m14	E2F4	3	0.00249834
m14	MYC	7	0.000159711
m14	TP53	8	0.000632874
m14	YBX1	4	0.000410389
m14	XBP1	3	0.00141387
m14	DNMT1	3	0.00592815
m14	EGR1	5	0.00385636
m14	TFDP1	2	0.00611003
m14	CREBBP	3	0.00319038
m15	CREBBP	2	0.00877483
m16	HMGA1	2	0.00650024
m17	NFKB1	4	0.00197946
m19	E2F6	2	8.12449e-05
m19	EZH2	2	0.00291804
m19	RB1	2	0.00175562
m3	ATM	2	0.00755461
m3	E2F1	4	0.0076911
m4	EGR1	14	0.00252078
m4	NFKB1	40	2.9533e-05
m4	RELA	43	1.67119e-06
m4	VDR	8	0.00712096
m4	WT1	11	0.00149644
m4	TP53	23	0.000734196
m4	FOXM1	5	0.00476694
m4	SP1	51	0.000485432
m4	BRCA1	11	0.00149644
m4	NFIL3	4	0.00339335
m4	CREB1	15	0.00109247
m4	STAT3	18	0.00827017
m4	JUN	20	0.00280008
m4	HDAC1	14	0.000273137
m4	NFAT5	4	2.25863e-05
m4	TRRAP	2	0.00479174
m4	FOXA3	2	0.00479174
m4	TFDP3	2	0.00479174
m4	LRRFIP1	2	0.00479174
m4	PBX2	3	0.00563125
m4	FOS	10	0.00504633
m4	ZBTB7A	3	0.00563125
m4	HDAC11	3	0.00296705
m5	DNMT1	2	0.00232709
m5	RB1	2	0.00232709
m6	JUN	11	0.00215882
m6	E2F1	17	6.41206e-08
m6	OTX2	3	0.00365132
m6	ZNF143	2	0.0042922
m6	ATF4	8	2.96771e-06
m6	NR5A2	3	0.00365132
m6	CEBPB	6	0.00543675
m6	CEBPD	4	0.000952158
m6	E2F4	6	2.47339e-05
m6	UHRF1	2	0.00702644
m7	CTCF	2	0.00346338
m7	PAX5	2	0.00169662
m7	SMAD3	2	0.00369621
m7	SIRT1	2	0.00872182
m8	HDAC2	2	0.00916911
m8	SMAD1	2	8.47155e-05
