# Supplementary material for: Screening of disorders associated with osteosarcoma by integrated network analysis
Source: Biosci Rep. 2019 May 21;39(5):BSR20190235. doi: 10.1042/BSR20190235 (PMC6527930; doi:10.1042/BSR20190235)
Supplement: Supplementary file 4 [file bsr20190235_Supp4.xlsx]

## Sheet: ALL
Table S4. key ncRNAs that regulates module genes
module	pivot	moduleLinks	Pvalue
m1	miR-4291	4	0.00453428
m1	miR-3150a-3p	4	0.00995664
m1	miR-208a-3p	11	0.00420131
m1	miR-655-3p	4	0.00669133
m1	miR-4701-3p	4	0.00669133
m1	BANCR	8	0.00445507
m1	miR-496	17	0.00379672
m1	miR-6499-3p	11	0.00153156
m1	TINCR	5	0.00624571
m1	miR-103a-2-5p	4	0.00157013
m1	miR-6830-3p	4	0.00290296
m1	miR-4732-3p	3	0.00949435
m1	miR-4660	4	0.00422771
m1	miR-3940-5p	3	0.00801979
m10	miR-16-5p	13	0.00485166
m10	miR-93-5p	14	0.00340254
m10	miR-141-3p	9	0.00811995
m10	miR-200c-3p	11	0.00215205
m10	miR-520e	11	0.00306417
m10	miR-15b-5p	12	0.00813424
m10	miR-182-5p	10	0.00379015
m10	FENDRR	18	0.000727807
m10	miR-124-3p	13	0.0037336
m10	miR-22-3p	9	0.00041179
m10	miR-196a-5p	8	0.00707356
m10	miR-503-5p	9	0.00345373
m10	miR-1343-3p	4	0.00136882
m10	miR-485-5p	13	1.81961e-05
m10	miR-4722-5p	5	0.00214547
m10	miR-940	6	0.000953301
m10	miR-3653-5p	6	0.000601901
m10	miR-6727-3p	4	0.00533881
m10	miR-939-3p	4	0.0034397
m10	miR-500a-3p	4	0.00232197
m10	miR-374a-5p	12	0.00605758
m10	CRNDE	12	0.0070709
m10	miR-23a-3p	13	0.000835866
m10	miR-490-3p	7	0.00110108
m10	miR-199a-5p	8	0.00249288
m10	miR-486-5p	7	0.00101893
m10	miR-133a-3p	6	0.00870217
m10	miR-493-5p	5	0.00346147
m10	miR-302c-3p	11	0.00416505
m10	miR-1262	3	0.00175341
m10	miR-873-3p	3	0.000840332
m10	miR-4669	2	0.00300368
m10	miR-15b-3p	2	0.00765725
m10	miR-4312	3	0.000840332
m10	miR-29a-3p	9	0.00410359
m10	miR-374b-5p	12	0.00522006
m10	miR-1304-3p	4	0.00954291
m10	miR-3064-5p	2	0.00649446
m10	miR-5699-5p	2	0.00725993
m10	miR-6512-3p	4	0.00667304
m10	miR-3189-5p	2	0.00576834
m10	miR-6836-3p	3	0.00431427
m10	miR-4465	6	0.00691239
m10	miR-5192	3	0.00104336
m10	miR-4498	3	0.00160691
m10	miR-1244	2	0.00383201
m10	miR-6750-3p	3	0.000147327
m10	miR-568	2	0.00978672
m10	miR-6854-5p	3	0.000586088
m10	miR-450b-3p	2	0.009342
m10	miR-516a-3p	2	0.00890663
m10	miR-4721	2	0.00475424
m10	miR-4713-3p	2	0.0020489
m10	miR-7162-5p	2	0.009342
m10	miR-1291	2	0.00890663
m10	miR-3188	3	0.00224208
m10	miR-3591-5p	3	0.000840332
m10	miR-1825	3	0.00153664
m10	miR-6765-5p	2	0.00687231
m10	miR-4726-3p	3	0.00405647
m10	miR-548al	2	0.00354536
m10	HOTTIP	2	0.00163704
m11	miR-17-5p	14	0.000330607
m11	miR-20a-5p	12	0.00242285
m11	miR-302d-3p	9	0.00791534
m11	miR-496	6	0.0089342
m11	miR-139-5p	7	0.00742856
m11	miR-186-3p	5	0.000707548
m11	miR-195-3p	2	0.00786198
m11	miR-34a-5p	9	0.00853397
m11	miR-505-3p	7	0.00325488
m11	miR-373-3p	10	0.00480529
m11	miR-4796-3p	3	0.00953067
m11	miR-8075	2	0.00192197
m11	miR-4641	2	0.00818897
m11	miR-431-5p	6	0.00559023
m11	miR-4471	2	0.00326279
m11	miR-3616-5p	2	0.00920602
m11	miR-296-3p	8	3.83503e-05
m11	miR-6853-5p	2	0.000603437
m11	miR-6126	2	0.00519693
m11	miR-193b-3p	7	0.00632744
m11	miR-6856-5p	3	0.00295747
m11	miR-4445-5p	2	0.00370683
m11	miR-4769-5p	2	0.00284557
m11	miR-6846-3p	2	0.00160113
m11	miR-7159-5p	2	0.00631894
m11	miR-22-5p	2	0.00754108
m11	miR-4763-5p	2	0.00519693
m11	miR-7162-5p	2	0.00602895
m11	miR-3651	2	0.00754108
m11	miR-5194	2	0.00886102
m11	miR-1179	2	0.00467421
m11	miR-4433b-3p	2	0.00467421
m11	miR-514b-5p	2	0.00886102
m11	miR-4662b	2	0.00691764
m11	miR-4317	2	0.00284557
m12	miR-335-5p	11	0.000118902
m12	miR-5011-5p	4	0.00190415
m12	miR-1277-5p	4	0.00223071
m12	miR-3924	3	0.000987078
m12	miR-3671	2	0.00819279
m12	miR-98-3p	2	0.0034321
m12	miR-8073	2	0.00534755
m12	miR-509-3-5p	2	0.00231081
m12	miR-5697	2	0.0083773
m12	let-7f-1-3p	2	0.00368136
m12	miR-6807-3p	2	0.000657762
m12	let-7a-3p	2	0.00380907
m12	let-7g-5p	6	0.00899067
m12	let-7d-5p	7	0.00345701
m12	miR-5692c	2	0.00913394
m12	miR-29b-3p	7	0.000841981
m12	miR-548t-3p	2	0.00819279
m12	miR-422a	6	0.000260668
m12	miR-7-2-3p	2	0.00695398
m12	miR-4745-5p	2	0.00251823
m12	miR-4641	2	0.00262512
m12	miR-4639-5p	2	0.0015669
m12	miR-29c-3p	6	0.00315625
m12	miR-4485-5p	2	0.00534755
m12	miR-98-5p	7	0.003195
m12	miR-5699-5p	2	0.00148367
m12	miR-3180-5p	2	0.00678462
m12	miR-520a-5p	3	0.0037454
m12	miR-483-3p	2	0.00913394
m12	miR-759	2	0.00801015
m12	miR-4305	2	0.000132777
m12	miR-95-5p	2	0.00490389
m12	miR-6793-3p	2	0.00729844
m12	miR-5004-3p	2	0.000714251
m12	miR-9-3p	2	0.00596675
m13	MALAT1	11	0.00444619
m13	miR-30b-5p	9	0.00765018
m13	miR-193b-3p	8	0.00084615
m13	miR-320c	8	0.0045804
m13	miR-30a-3p	6	0.00090999
m13	miR-423-5p	5	4.45773e-05
m13	miR-30e-3p	4	0.00794446
m13	miR-6077	3	0.00373816
m13	miR-3617-5p	3	0.000533509
m13	miR-1193	2	0.0053186
m13	miR-6743-5p	2	0.00460012
m13	miR-1208	2	0.00351165
m13	miR-765	3	0.00946952
m13	let-7d-5p	11	0.000385608
m13	miR-6831-5p	3	0.00229633
m13	miR-518f-5p	4	0.00176245
m13	miR-4638-5p	3	0.00438128
m13	miR-200c-3p	8	0.00852955
m13	miR-6836-3p	3	0.00175906
m13	miR-1307-3p	3	0.0060916
m13	miR-146a-5p	7	0.0025334
m13	miR-1468-3p	3	0.0060916
m13	miR-29b-2-5p	2	0.00897818
m13	miR-5680	3	0.00216918
m13	miR-6730-5p	2	0.00414824
m13	miR-8059	2	0.00175655
m14	miR-129-5p	21	0.00261965
m14	miR-23b-3p	23	0.000181228
m14	miR-300	26	2.20373e-06
m14	miR-381-3p	22	0.000115765
m14	miR-433-3p	12	0.00342894
m14	miR-199b-5p	12	0.00355681
m14	miR-199a-5p	12	0.00405908
m14	miR-187-3p	7	0.00509013
m14	TUG1	33	2.29006e-07
m14	miR-217	14	0.00329957
m14	miR-19b-3p	20	0.00162725
m14	miR-374a-5p	23	0.000619744
m14	miR-29a-3p	15	0.00244792
m14	miR-548ay-3p	3	0.00569884
m14	miR-5690	4	0.00878456
m14	miR-495-3p	21	0.00530251
m14	miR-539-5p	20	0.00155515
m14	miR-613	13	0.00380816
m14	miR-20a-5p	23	0.00317508
m14	miR-98-5p	19	0.00258602
m14	miR-219a-5p	10	0.000905263
m14	MALAT1	27	0.000175569
m14	miR-106a-3p	4	0.00544126
m14	miR-10b-3p	4	0.000258807
m14	miR-885-5p	3	0.00320763
m14	miR-133a-5p	2	0.00687183
m14	miR-874-3p	7	0.009571
m14	miR-29b-3p	15	0.007595
m14	miR-325	6	0.000399742
m14	miR-320b	16	0.00573221
m14	miR-4478	6	0.00679273
m14	miR-665	7	0.00658716
m14	miR-4759	2	0.00855716
m14	miR-323a-3p	6	0.00212241
m14	miR-4261	3	0.00368715
m14	miR-6885-3p	3	0.0086705
m14	miR-4649-3p	6	0.00597989
m14	MEG3	2	0.00769351
m14	miR-877-5p	5	0.00519853
m14	miR-548f-3p	4	0.00294348
m14	miR-548ar-3p	4	0.00366275
m14	miR-8086	2	0.00769351
m14	miR-449c-3p	2	0.00687183
m14	miR-6828-3p	3	0.0018395
m14	miR-2276-3p	4	0.00524177
m14	miR-6735-5p	3	0.0027685
m15	miR-4303	3	0.00099584
m15	miR-4656	2	0.00755184
m15	miR-4648	2	0.00843875
m16	miR-544a	13	0.00050349
m16	miR-340-5p	17	0.00470201
m16	miR-374b-5p	15	0.00500259
m16	miR-186-5p	17	0.00807419
m16	miR-302b-3p	15	0.00073044
m16	miR-494-3p	13	0.00856427
m16	miR-19a-3p	16	0.000772369
m16	miR-520c-3p	13	0.00665344
m16	miR-410-3p	14	0.00684413
m16	miR-15a-5p	18	0.000219239
m16	miR-377-3p	14	0.000249853
m16	miR-200c-3p	13	0.00363218
m16	miR-520e	13	0.00531798
m16	miR-382-5p	11	0.00616026
m16	miR-520a-3p	12	0.00826563
m16	miR-449a	13	0.00349882
m16	miR-590-3p	22	0.00115956
m16	miR-182-5p	12	0.00509054
m16	miR-5088-3p	3	0.00597007
m16	miR-320b	16	6.0765e-05
m16	miR-302e	12	0.00490277
m16	miR-320d	11	0.00967423
m16	miR-218-5p	15	0.000291316
m16	miR-4465	7	0.00895289
m16	miR-485-5p	11	0.00517645
m16	miR-373-3p	15	0.00270907
m16	let-7a-5p	14	0.00449268
m16	miR-1911-5p	2	0.00151892
m16	miR-1282	2	0.00611339
m16	TUG1	22	2.03224e-05
m16	miR-125b-5p	9	0.00665698
m16	miR-4726-3p	3	0.00985347
m16	miR-4476	3	0.00985347
m16	miR-5688	3	0.00816191
m16	miR-6876-5p	3	0.00713734
m16	miR-4490	2	0.00611339
m16	miR-98-5p	14	0.00345647
m16	miR-4458	10	0.00151752
m16	miR-137	13	0.000980814
m16	miR-653-5p	9	0.0079648
m16	miR-624-5p	2	0.00426244
m16	miR-384	9	0.0020134
m16	miR-217	12	0.000708954
m16	MALAT1	20	0.000258934
m16	miR-433-3p	10	0.00137097
m16	miR-149-5p	11	0.00203348
m16	miR-21-5p	11	0.00505259
m16	miR-144-5p	2	0.00272662
m16	miR-421	13	0.00121081
m16	miR-454-3p	13	0.00639251
m16	miR-5707	2	0.00104227
m16	miR-6808-3p	2	0.00345434
m16	let-7f-2-3p	3	0.00248904
m16	miR-4291	3	0.0021191
m16	miR-4697-3p	2	0.00945324
m17	miR-92b-3p	6	0.00412778
m17	miR-451b	2	0.00576834
m17	miR-335-5p	8	0.00745882
m17	miR-10b-5p	4	0.00763217
m17	miR-4425	2	0.00278348
m17	miR-296-5p	2	0.00789086
m17	miR-877-5p	3	0.00155935
m17	miR-3606-3p	2	0.00754456
m18	miR-16-1-3p	2	0.00630619
m18	miR-520a-5p	3	0.00896299
m18	miR-6870-3p	2	0.00407822
m18	miR-7110-3p	3	0.00701308
m18	miR-556-5p	2	0.00523779
m18	miR-7114-3p	2	0.00122294
m18	miR-1180-5p	2	0.00122294
m18	miR-2682-3p	2	0.0046411
m19	miR-15b-5p	8	0.00965782
m19	miR-1229-3p	3	0.00125336
m19	let-7e-5p	8	0.00484654
m19	miR-181c-5p	7	0.00844538
m19	miR-215-5p	7	0.000284094
m19	miR-211-5p	7	0.00155345
m19	miR-204-5p	8	0.000421091
m19	miR-512-3p	5	0.00337356
m19	miR-10b-5p	6	0.000474363
m19	miR-505-5p	2	0.00771385
m19	miR-503-5p	6	0.00651975
m19	miR-216b-5p	6	0.00269966
m19	miR-192-5p	7	0.000870824
m19	miR-598-3p	2	0.000702773
m19	miR-590-3p	12	0.00097805
m19	let-7g-5p	7	0.00699596
m19	miR-98-5p	8	0.00288852
m19	miR-199a-5p	5	0.00960204
m19	miR-30d-5p	8	0.00424297
m19	miR-644a	2	0.00489188
m19	miR-3136-5p	2	0.00684761
m19	miR-1180-3p	2	0.00419558
m19	miR-4433b-5p	2	0.00402934
m19	miR-4464	3	9.4935e-05
m19	miR-302d-5p	2	0.00705974
m19	miR-302a-3p	9	0.000796954
m19	miR-148b-3p	8	0.000756585
m19	miR-148a-3p	8	0.000314459
m19	miR-4264	2	0.00295473
m2	let-7g-5p	8	0.00230878
m2	miR-7-5p	7	0.00345771
m2	RN7SL1	2	0.0001855
m2	miR-4691-3p	2	0.00577143
m2	miR-4804-3p	2	0.00111704
m2	miR-4720-3p	2	0.00237368
m2	miR-1262	2	0.00845964
m2	mir-3130-2	2	0.000773017
m2	mir-103a-1	2	0.00141501
m2	miR-3912-3p	2	0.00237368
m2	miR-1180-3p	2	0.00460644
m2	miR-3661	2	0.00597739
m2	miR-4467	2	0.00264998
m2	mir-4665	2	0.000490788
m2	mir-624	2	0.000937366
m2	SNORA20	2	0.00309143
m2	SNORD12C	2	0.00224097
m2	RN7SK	2	0.0099769
m2	PVT1	3	8.9031e-05
m2	RPPH1	2	0.00309143
m2	RNU4ATAC	2	0.00597739
m2	SNORD37	2	0.00309143
m2	LINC00324	2	0.00264998
m2	SNORD88C	2	0.00198651
m2	SNORA53	2	0.00356492
m2	SNORA31	2	0.00556883
m2	SNORA14B	2	0.00251002
m2	SNORA50A	2	0.00237368
m2	SNORD45B	2	0.00224097
m2	SNORD88B	2	0.00131191
m2	SNORA54	2	0.00174677
m2	SNORD45A	2	0.00141501
m2	SNORD105B	2	0.00237368
m2	CFL1P1	2	0.00131191
m2	SNORD42A	2	0.00211191
m2	SNORA72	2	0.00498121
m2	SNORD97	2	0.00198651
m2	SNORD32A	2	0.00279355
m2	SNORA70	2	0.0044242
m2	SCARNA16	2	0.00324572
m2	SNORA66	2	0.00174677
m2	SNORA36B	2	0.00198651
m2	SNORD98	2	0.000937366
m2	SNORA33	2	0.00264998
m2	SNORD49B	2	0.00163245
m2	SNORD35A	2	0.00186479
m2	SCARNA8	2	0.00174677
m2	SNORA71D	2	0.00198651
m2	SCARNA12	2	0.00198651
m2	SNORD33	2	0.00211191
m2	BB_U11	2	0.00186479
m2	miR-663a	3	0.00122165
m2	miR-4680-5p	2	0.00920414
m2	miR-6744-3p	3	0.000745055
m2	miR-212-5p	2	0.0099769
m2	miR-6864-5p	2	0.00186479
m2	miR-3165	2	0.00751154
m20	CRNDE	12	0.00566032
m20	miR-302b-3p	10	0.00804405
m20	miR-484	8	0.000304064
m20	miR-520c-3p	10	0.00908573
m20	miR-520b	10	0.00669744
m20	miR-302a-3p	13	0.000462891
m20	miR-4712-3p	2	0.00546911
m20	LSINCT5	2	0.000244859
m20	miR-615-3p	9	0.000173761
m20	miR-4667-3p	3	0.00932099
m20	miR-516b-3p	3	0.00592899
m20	miR-874-3p	5	0.00488845
m20	miR-301b-3p	10	0.00995981
m20	miR-424-5p	11	0.00882812
m20	miR-376a-3p	7	0.00545271
m20	miR-518c-5p	5	0.00404459
m20	miR-296-5p	3	0.00341327
m20	miR-4475	2	0.00420532
m20	miR-6716-5p	2	0.00886242
m20	miR-10a-5p	7	0.00482104
m20	miR-214-3p	10	0.00212425
m20	miR-324-5p	6	0.00388337
m20	miR-300	11	0.00414473
m20	miR-5695	3	0.00162059
m20	miR-127-3p	4	0.00616118
m20	miR-6883-3p	2	0.00651705
m20	miR-1298-5p	2	0.00420532
m20	miR-370-3p	7	0.00240053
m20	miR-6877-5p	2	0.00260456
m20	miR-3607-5p	2	0.00450676
m3	CRNDE	13	0.000384338
m3	miR-186-5p	12	0.00658425
m3	miR-590-3p	16	0.000585331
m3	miR-18a-5p	8	0.00527771
m3	miR-146b-5p	7	0.00621126
m3	miR-192-5p	10	0.000102187
m3	miR-19a-3p	11	0.00158109
m3	miR-193b-3p	8	0.00190383
m3	miR-6840-3p	6	1.03807e-05
m3	miR-145-5p	8	0.00240775
m3	miR-152-3p	9	0.00179314
m3	miR-218-5p	9	0.00449249
m3	miR-222-3p	9	0.00218227
m3	miR-301b-3p	9	0.00963225
m3	miR-28-5p	7	0.00196446
m3	miR-139-5p	9	0.000522542
m3	miR-493-5p	4	0.00973468
m3	miR-5692a	3	0.00937335
m3	miR-4784	3	0.00714534
m3	miR-4704-3p	2	0.00371673
m3	TUG1	12	0.00340481
m3	miR-215-5p	10	2.11123e-05
m3	miR-106a-5p	11	0.00652379
m3	miR-302d-3p	10	0.00308527
m3	miR-512-3p	7	0.00078223
m3	MALAT1	16	2.81523e-05
m3	miR-520c-3p	9	0.0088397
m3	miR-302a-3p	10	0.00424745
m3	miR-4774-5p	2	0.00282672
m3	miR-7515	3	0.000762919
m3	miR-4724-5p	3	0.000400427
m3	miR-1915-3p	3	0.00551537
m3	miR-6764-5p	3	0.00402857
m3	miR-4699-3p	2	0.00873295
m4	miR-218-5p	82	0.000260285
m4	miR-28-5p	55	2.34874e-05
m4	miR-193b-3p	55	0.00812069
m4	miR-1-3p	83	1.35587e-05
m4	miR-34a-5p	90	0.000528354
m4	FENDRR	164	7.51153e-07
m4	TUG1	122	4.51787e-05
m4	miR-335-5p	141	4.40704e-06
m4	miR-106a-5p	136	1.43234e-09
m4	miR-23a-3p	98	0.000156854
m4	miR-17-5p	134	1.13279e-06
m4	miR-23b-3p	94	0.00140886
m4	miR-30d-5p	101	4.27593e-05
m4	miR-206	82	2.31564e-06
m4	miR-9-5p	107	2.23453e-08
m4	miR-155-5p	87	6.90698e-06
m4	miR-186-5p	132	2.54066e-05
m4	miR-93-5p	130	7.53433e-06
m4	miR-302b-3p	86	0.00066455
m4	let-7b-5p	116	0.00019247
m4	miR-30c-5p	116	1.02232e-07
m4	miR-4458	48	0.00790914
m4	miR-30e-5p	96	0.000850827
m4	miR-141-3p	82	6.40054e-06
m4	miR-204-5p	67	0.00282661
m4	miR-302e	78	0.000323071
m4	let-7g-5p	79	0.00433575
m4	miR-23c	45	0.000328389
m4	miR-302c-3p	94	4.87075e-05
m4	miR-302d-3p	99	4.30582e-06
m4	miR-196b-5p	53	0.00295703
m4	miR-520c-3p	88	0.000495369
m4	miR-29b-3p	73	0.00114033
m4	miR-143-3p	62	0.00107074
m4	miR-6874-5p	4	0.00912138
m4	miR-423-3p	28	0.00234598
m4	miR-122-5p	86	2.10771e-06
m4	miR-372-3p	99	3.54143e-07
m4	miR-26a-5p	98	1.41807e-07
m4	miR-424-5p	92	0.00701496
m4	miR-520b	115	3.44746e-12
m4	miR-217	60	0.00302639
m4	let-7f-5p	84	0.000134087
m4	miR-27a-3p	103	3.9241e-06
m4	miR-103a-3p	99	8.9415e-05
m4	miR-26b-5p	145	5.68968e-07
m4	miR-139-5p	66	7.38383e-05
m4	miR-373-3p	108	2.46008e-06
m4	miR-519d-3p	102	0.000321527
m4	miR-503-5p	61	0.00535721
m4	miR-106b-5p	130	6.11839e-07
m4	miR-520e	106	7.21003e-09
m4	miR-25-3p	102	7.29436e-08
m4	let-7i-5p	95	5.77172e-05
m4	miR-6892-3p	12	0.00299139
m4	miR-6826-3p	11	0.00182432
m4	miR-202-3p	79	0.00514383
m4	miR-367-3p	71	0.00673587
m4	miR-520a-3p	84	0.000155543
m4	miR-20b-5p	126	2.63922e-07
m4	miR-6868-3p	15	2.81418e-05
m4	miR-146a-5p	53	0.00439144
m4	miR-613	69	1.08407e-06
m4	miR-526b-5p	27	0.00141315
m4	miR-182-5p	75	0.00142987
m4	miR-200a-3p	68	0.00277336
m4	miR-6513-3p	12	0.000520643
m4	miR-6861-3p	4	0.00912138
m4	miR-140-3p	12	0.00727554
m4	miR-502-5p	19	0.0013269
m4	miR-2276-5p	13	0.00289747
m4	miR-3908	9	0.000804373
m4	miR-642a-5p	16	0.00296651
m4	MALAT1	149	7.39202e-11
m4	miR-130a-3p	111	1.44403e-07
m4	miR-152-3p	73	0.000308001
m4	miR-590-3p	150	0.000233469
m4	miR-222-3p	86	5.25508e-07
m4	miR-324-3p	25	0.00232513
m4	miR-302a-3p	107	3.63122e-07
m4	miR-512-3p	42	0.00188769
m4	miR-509-3p	32	0.000173848
m4	miR-362-3p	73	6.19459e-06
m4	miR-383-5p	55	0.00415467
m4	miR-184	30	0.00119135
m4	miR-34b-5p	39	0.000114566
m4	miR-548c-3p	26	0.0020553
m4	miR-31-5p	72	2.78982e-05
m4	miR-215-5p	67	5.62072e-08
m4	miR-192-5p	75	1.932e-07
m4	miR-6836-5p	7	0.00789514
m4	miR-101-3p	86	0.000247655
m4	miR-300	107	1.29332e-07
m4	miR-301a-3p	119	2.37165e-10
m4	miR-181d-5p	110	1.59936e-05
m4	miR-454-3p	107	1.2231e-08
m4	miR-181c-5p	98	1.83602e-06
m4	miR-124-3p	122	2.09631e-06
m4	miR-876-5p	58	1.53444e-05
m4	miR-129-5p	110	1.64716e-05
m4	miR-1228-3p	18	0.000190948
m4	miR-374a-5p	114	5.34494e-06
m4	miR-144-3p	115	2.68479e-08
m4	miR-137	68	0.00494711
m4	miR-410-3p	94	0.00147306
m4	miR-301b-3p	95	3.05903e-05
m4	miR-488-3p	60	0.00860045
m4	miR-363-3p	74	0.000296922
m4	miR-96-5p	72	0.000220006
m4	miR-448	90	6.17776e-06
m4	miR-212-3p	61	0.00101543
m4	miR-425-5p	54	4.77497e-05
m4	miR-15b-5p	115	1.83318e-05
m4	miR-221-3p	87	4.2272e-07
m4	miR-197-3p	47	0.00559162
m4	miR-449a	90	1.24074e-05
m4	miR-125a-5p	57	5.29579e-06
m4	miR-340-5p	122	0.000144299
m4	miR-20a-5p	124	1.41726e-05
m4	miR-374b-5p	116	7.57458e-07
m4	miR-181a-5p	105	1.13114e-05
m4	miR-329-3p	66	6.36857e-05
m4	let-7e-5p	105	1.49196e-05
m4	let-7d-5p	97	4.46471e-05
m4	miR-200b-3p	74	0.00637453
m4	let-7c-5p	108	6.31651e-06
m4	miR-4262	53	5.92341e-05
m4	miR-190b	49	0.00278106
m4	miR-758-3p	50	8.58646e-07
m4	miR-92a-3p	100	0.000155584
m4	miR-450a-5p	25	0.000514321
m4	miR-140-5p	48	0.00834239
m4	miR-599	45	0.00262469
m4	miR-32-5p	82	0.000106569
m4	miR-92b-3p	74	0.0011221
m4	miR-142-3p	74	6.94023e-07
m4	miR-203a-3p	93	0.000577511
m4	miR-378a-3p	50	0.00202949
m4	miR-30a-5p	106	1.99692e-05
m4	miR-376c-3p	60	0.00137815
m4	miR-361-5p	56	0.00590158
m4	miR-138-5p	48	0.000774393
m4	miR-181b-5p	110	1.05271e-05
m4	miR-148b-3p	88	7.84665e-07
m4	miR-1297	86	7.05792e-07
m4	miR-320b	88	4.03795e-06
m4	miR-320d	73	0.000970685
m4	miR-320a	107	2.0077e-06
m4	miR-30b-5p	99	0.000134851
m4	miR-27b-3p	108	8.3752e-06
m4	miR-200c-3p	85	0.000183446
m4	miR-214-3p	73	0.00084693
m4	miR-128-3p	88	0.000268822
m4	miR-513a-5p	37	0.000340116
m4	miR-107	88	0.00308776
m4	miR-371a-5p	61	0.00046225
m4	miR-211-5p	64	0.00255428
m4	miR-19a-3p	112	7.93586e-08
m4	miR-495-3p	112	8.37938e-05
m4	miR-342-3p	54	0.000273355
m4	miR-615-3p	45	0.00318699
m4	miR-485-5p	69	0.000594513
m4	miR-19b-3p	99	3.66288e-05
m4	miR-519c-3p	32	6.61407e-05
m4	miR-506-3p	79	0.00105554
m4	miR-520d-3p	98	2.13541e-05
m4	miR-142-5p	17	0.00134189
m4	miR-548u	10	0.00580794
m4	miR-6073	9	0.000690107
m4	miR-4478	24	0.00049944
m4	miR-3122	19	0.00480809
m4	miR-3929	21	0.00516836
m4	miR-7-5p	76	9.82015e-05
m4	miR-377-3p	69	0.00222356
m4	miR-183-5p	70	0.000451245
m4	miR-8485	40	0.0015752
m4	miR-10a-5p	58	2.18925e-06
m4	miR-30a-3p	36	0.00286865
m4	miR-4295	61	1.25296e-05
m4	miR-130b-3p	114	3.79042e-09
m4	miR-185-5p	65	0.00835352
m4	miR-1277-5p	34	0.000241153
m4	miR-497-5p	97	0.0011691
m4	miR-3609	21	0.000526127
m4	miR-2276-3p	12	0.00273645
m4	miR-3658	13	0.000794223
m4	miR-320c	74	0.00118284
m4	miR-6879-3p	9	0.000248634
m4	miR-494-3p	90	0.000569905
m4	miR-499a-5p	71	2.00887e-07
m4	miR-324-5p	36	0.00256012
m4	miR-4789-5p	18	0.000158239
m4	CRNDE	105	0.000652964
m4	miR-544a	65	0.00324648
m4	miR-24-3p	72	0.00828977
m4	miR-4306	29	0.00644062
m4	miR-3162-5p	8	0.00487377
m4	miR-326	45	0.00462856
m4	miR-452-5p	27	0.00254322
m4	miR-21-5p	78	3.77575e-06
m4	miR-362-5p	18	0.00711636
m4	miR-6815-5p	7	0.00190703
m4	miR-519b-3p	35	4.11591e-05
m4	miR-4325	9	0.00185525
m4	miR-1264	9	0.00238323
m4	miR-34c-5p	83	0.000666961
m4	miR-29a-3p	67	0.000680069
m4	miR-421	76	0.000267525
m4	miR-339-5p	41	0.00193036
m4	miR-148a-3p	76	7.63442e-06
m4	miR-208a-3p	28	0.0060439
m4	miR-29c-3p	75	5.15578e-05
m4	miR-135a-5p	64	0.00059477
m4	miR-6515-3p	17	4.14641e-05
m4	miR-1236-3p	24	3.73571e-06
m4	miR-761	29	0.00141622
m4	miR-154-5p	51	0.00178527
m4	miR-132-3p	71	0.000193891
m4	miR-486-5p	35	0.00667476
m4	miR-1271-5p	62	0.000111593
m4	miR-548am-5p	14	0.00029172
m4	miR-548b-5p	16	7.35919e-05
m4	miR-548d-5p	14	0.00044979
m4	miR-559	15	0.00107158
m4	miR-548c-5p	12	0.00273645
m4	miR-548j-5p	18	1.62638e-05
m4	miR-548ak	13	0.000794223
m4	miR-548ae-5p	18	9.7981e-06
m4	miR-1293	10	0.00580794
m4	miR-190a-5p	55	0.000745173
m4	miR-381-3p	84	0.00350009
m4	miR-493-5p	25	0.00543157
m4	miR-6754-3p	12	1.86141e-05
m4	miR-145-5p	62	0.000767726
m4	miR-548g-5p	15	0.00299708
m4	miR-548aj-5p	16	0.00131917
m4	miR-19b-1-5p	10	0.00188389
m4	miR-765	17	0.00509352
m4	miR-548am-3p	17	0.00309534
m4	miR-507	22	0.00372301
m4	miR-4768-3p	25	0.00179879
m4	miR-187-3p	24	0.00910579
m4	miR-4501	7	0.00308028
m4	miR-4499	8	0.00337243
m4	miR-3148	13	0.00465605
m4	miR-891b	6	0.00287601
m4	miR-8087	8	0.00337243
m4	miR-508-3p	19	0.00698438
m4	miR-3187-3p	14	0.00402107
m4	miR-548e-3p	15	0.000348171
m4	miR-502-3p	7	0.00473802
m4	miR-4789-3p	24	8.56784e-07
m4	miR-380-5p	12	0.00326523
m4	miR-3941	31	1.34742e-06
m4	miR-451a	19	0.00162204
m4	miR-1237-3p	13	0.00341005
m4	miR-3666	51	9.1069e-05
m4	miR-6840-3p	18	0.00246931
m4	miR-4287	15	0.00964763
m4	miR-524-5p	15	0.00592611
m4	miR-4791	5	0.00210233
m4	miR-4418	7	0.0069917
m4	miR-708-5p	38	0.00246836
m4	miR-8064	11	0.00147203
m4	miR-8063	12	0.00727554
m4	miR-4698	13	0.00718598
m4	miR-3161	9	0.00704404
m4	miR-148b-5p	5	0.00623065
m4	miR-3679-3p	11	0.00182432
m4	miR-574-5p	19	0.00629384
m4	miR-607	16	0.0024036
m4	miR-519a-3p	31	0.00100239
m4	miR-1284	8	0.00225715
m4	miR-511-3p	15	0.00672444
m4	miR-6818-5p	11	0.00147203
m4	miR-548aw	15	0.00258718
m4	miR-8068	10	0.00011834
m4	miR-651-5p	9	2.68128e-05
m4	miR-581	8	0.00684006
m4	miR-548n	18	0.000173922
m4	miR-548t-5p	16	0.00534151
m4	miR-3611	11	0.000646404
m4	miR-6894-5p	10	0.00824476
m4	miR-1911-3p	6	0.00344355
m4	miR-548s	19	0.00735205
m4	miR-3661	8	0.00684006
m4	miR-151a-3p	14	0.00572117
m4	miR-4778-5p	7	0.00190703
m4	miR-943	8	0.00337243
m4	miR-3973	11	0.00475468
m4	miR-922	12	0.00495392
m4	miR-3163	22	0.000778627
m4	miR-590-5p	64	8.9102e-06
m4	miR-659-3p	9	0.000589437
m4	miR-3688-3p	8	0.00487377
m4	miR-3662	17	0.0023721
m4	miR-3926	17	0.000661727
m4	miR-2681-3p	6	0.0040903
m4	miR-1-5p	6	0.000126064
m4	miR-548o-5p	14	0.00044979
m4	miR-548ap-5p	14	0.00108659
m4	miR-548w	12	0.00536307
m4	miR-4452	13	0.000463544
m4	miR-6807-5p	22	0.00433701
m4	miR-3975	8	0.00296154
m4	miR-548bb-5p	14	0.000363471
m4	miR-5197-3p	9	0.0093113
m4	miR-548as-5p	13	0.00157238
m4	miR-548aq-5p	12	0.00536307
m4	miR-548ay-5p	12	0.00171218
m4	miR-450a-2-3p	7	0.00225092
m4	miR-4260	8	0.00337243
m4	miR-130a-5p	12	0.000138813
m4	miR-548k	11	0.00780787
m4	miR-5010-3p	10	0.00824476
m4	miR-5093	8	0.00935342
m4	miR-4679	6	0.00873412
m4	miR-4266	8	0.00105887
m4	miR-4522	9	0.00379337
m4	miR-548g-3p	7	0.00888179
m4	mir-1244-1	5	0.00514329
m4	miR-558	14	0.000232468
m4	mir-550a-1	4	0.00726158
m4	miR-548l	15	0.000899865
m4	miR-4254	8	0.00195825
m4	miR-579-3p	11	0.00843861
m4	miR-4487	11	0.00665672
m4	mir-3150a	5	0.00514329
m4	mir-548d-1	6	0.00482259
m4	mir-4664	4	0.00567025
m4	mir-4755	6	0.00344355
m4	mir-320b-2	6	0.00564679
m4	mir-4799	5	0.000896287
m4	mir-26a-2	5	0.00887048
m4	mir-3679	5	0.00623065
m4	mir-550a-3	4	0.00322032
m4	mir-941-1	4	0.00322032
m4	mir-4783	3	0.0038716
m4	mir-4738	5	0.00623065
m4	mir-4639	5	0.00746972
m4	mir-203b	3	0.0038716
m4	mir-593	5	0.00746972
m4	mir-4717	6	0.0019536
m4	SNHG12	6	0.00873412
m4	SNORD117	8	0.000147761
m4	SNORD119	6	0.00873412
m4	SNORD96B	5	0.000642826
m4	SNORA63	7	0.00995587
m4	LOC389641	5	0.00419738
m4	C1QTNF9B-AS1	5	0.00623065
m4	SNORD103B	6	0.00482259
m4	SNORD11	6	0.00482259
m4	SNORD89	7	0.00111371
m4	SNORD47	8	0.00124407
m4	SMG7-AS1	8	0.000754474
m4	SNORA6	6	0.00656924
m4	SNORA23	5	0.00887048
m4	SNHG9	6	0.0040903
m4	SNORA25	7	0.00789514
m4	SNORA50A	6	0.00759627
m4	SNORD67	6	0.0019536
m4	LOC256880	6	0.00759627
m4	SNORA40	7	0.00789514
m4	SNORD111B	6	0.00759627
m4	LINC01617	6	0.00238141
m4	SNORD76	7	0.00357363
m4	SNHG5	7	0.00888179
m4	FLJ27354	4	0.00726158
m4	SNORD48	8	0.000355154
m4	SNORA9	7	0.0069917
m4	SNORD19	6	0.00873412
m4	SNORD18A	7	0.000301787
m4	SNHG10	6	0.00564679
m4	SNORA27	6	0.00998893
m4	SNORD110	6	0.00238141
m4	LOC100129617	6	0.00158653
m4	SNORA35	6	0.00127433
m4	SNORA36A	5	0.00268763
m4	ZFAS1	8	0.00124407
m4	RNVU1-6	5	0.00746972
m4	SNORD91B	5	0.00746972
m4	SNORA3B	7	0.00160528
m4	miR-4640-3p	5	0.00887048
m4	miR-889-3p	8	0.00487377
m4	miR-3976	8	0.00105887
m4	miR-488-5p	13	0.000176652
m4	mir-142	6	0.00158653
m4	mir-4787	3	0.00861018
m4	miR-1183	10	0.00324652
m4	mir-3613	6	0.0040903
m4	mir-378d-2	4	0.00726158
m4	SNORA3A	7	0.00473802
m4	SNORD68	7	0.00412483
m4	SNORA16B	6	0.00759627
m4	SNORA84	6	0.00759627
m4	KU-MEL-3	4	0.00161199
m4	HCG27	5	0.00623065
m4	RUSC1-AS1	5	0.00887048
m4	TSSC2	5	0.00419738
m4	LOC100132735	3	0.00861018
m4	HCG16	5	0.00268763
m4	SNORD56	6	0.00873412
m4	FLJ42969	5	0.00210233
m4	LINC00114	4	0.00912138
m4	SNORA38	6	0.00238141
m4	MIG7	4	0.00432961
m4	LOC93622	5	0.00623065
m4	MLLT4-AS1	5	0.00338239
m4	SNORD26	6	0.00759627
m4	SCARNA11	6	0.00287601
m4	RN7SL128P	2	0.00740754
m4	RN7SL396P	2	0.00740754
m4	miR-548m	8	0.00487377
m4	miR-6819-5p	7	0.00541741
m4	mir-4707	5	0.00419738
m4	miR-4523	5	0.00514329
m4	mir-542	5	0.000447095
m4	SNORA80B	6	0.00287601
m4	LOC728752	5	0.00514329
m4	SND1-IT1	6	0.00344355
m4	LOC441242	4	0.00726158
m4	LOC284865	4	0.00726158
m4	miR-6792-3p	14	0.00847563
m4	miR-181a-3p	8	0.00145415
m4	miR-548al	5	0.00746972
m4	mir-4633	5	0.00338239
m4	mir-3910-2	5	0.000117198
m4	RBM26-AS1	5	0.00419738
m4	LOC100134868	3	0.0038716
m5	miR-128-3p	8	0.00101966
m5	miR-497-5p	8	0.00285713
m5	miR-504-3p	3	0.00333275
m5	miR-1252-3p	2	0.00999777
m5	miR-1225-3p	2	0.00726232
m5	miR-3662	3	0.00265911
m5	miR-215-5p	5	0.00608497
m5	miR-6819-3p	2	0.00726232
m5	miR-95-5p	2	0.00613541
m5	miR-3942-5p	2	0.00560492
m5	miR-4703-5p	2	0.00264998
m5	miR-6835-3p	2	0.00726232
m5	miR-326	5	0.0038066
m5	miR-4309	2	0.00414824
m5	miR-3529-3p	2	0.00329185
m5	miR-367-5p	2	0.00560492
m5	miR-6795-3p	2	0.00277307
m5	miR-8057	3	0.000430315
m6	miR-23a-3p	43	0.00802006
m6	miR-186-5p	77	2.28283e-08
m6	let-7b-5p	51	0.00814135
m6	miR-98-5p	46	0.000507315
m6	miR-410-3p	44	0.00672079
m6	miR-615-3p	27	0.000216223
m6	let-7c-5p	51	0.000230963
m6	miR-373-3p	44	0.00680517
m6	let-7a-5p	42	0.00774697
m6	miR-199b-5p	28	0.000627286
m6	miR-129-5p	48	0.0031889
m6	miR-202-3p	43	0.000604855
m6	miR-4500	26	0.00997864
m6	miR-145-5p	35	0.00010672
m6	miR-873-5p	29	0.00274994
m6	miR-345-5p	10	0.00362717
m6	FENDRR	76	7.77651e-05
m6	miR-484	22	0.00141035
m6	miR-30a-3p	19	0.00369226
m6	miR-137	37	0.000896459
m6	miR-218-5p	38	0.00362975
m6	miR-24-3p	38	0.00235247
m6	miR-26a-5p	43	0.000341861
m6	miR-424-5p	46	0.00435213
m6	miR-150-5p	32	0.000615268
m6	miR-15a-5p	51	0.000522257
m6	miR-127-5p	5	0.00501243
m6	miR-335-5p	65	0.000294752
m6	miR-103a-3p	48	0.000532128
m6	miR-26b-5p	77	1.33291e-07
m6	miR-519d-3p	48	0.00234093
m6	miR-497-5p	49	0.000887205
m6	miR-107	53	9.03237e-06
m6	miR-493-3p	4	0.00923528
m6	miR-152-3p	35	0.00216185
m6	miR-101-3p	38	0.00891193
m6	miR-590-3p	70	0.00154606
m6	miR-520c-3p	40	0.00716769
m6	miR-124-3p	51	0.00379872
m6	miR-194-5p	31	0.0019756
m6	miR-25-3p	41	0.00240996
m6	miR-383-5p	29	0.00245412
m6	miR-448	39	0.00249161
m6	miR-20b-5p	55	0.000490485
m6	miR-340-5p	58	0.000892914
m6	miR-144-3p	43	0.00928178
m6	miR-155-5p	36	0.00669579
m6	miR-29a-3p	34	0.00113617
m6	miR-29b-3p	35	0.00455313
m6	miR-433-3p	25	0.00503466
m6	let-7d-5p	48	0.00020081
m6	miR-338-3p	33	0.000229692
m6	miR-27a-3p	42	0.00774697
m6	miR-181c-5p	47	8.45405e-05
m6	miR-212-3p	33	0.00041235
m6	TUG1	79	1.02195e-10
m6	miR-181b-5p	48	0.00261037
m6	miR-19b-3p	42	0.00835011
m6	miR-146b-5p	29	0.00231673
m6	miR-216b-5p	28	0.00252859
m6	miR-214-3p	40	0.000154791
m6	miR-371a-3p	8	0.000682283
m6	miR-30a-5p	46	0.00397243
m6	miR-376b-3p	25	0.00809847
m6	miR-217	30	0.00467876
m6	let-7f-5p	40	0.00134899
m6	miR-376a-3p	25	0.00248904
m6	miR-452-3p	11	0.000526371
m6	miR-370-3p	22	0.00340596
m6	miR-181d-5p	55	5.68203e-05
m6	miR-193b-3p	36	2.19391e-05
m6	miR-146a-5p	28	0.00262901
m6	miR-616-5p	12	0.000833681
m6	miR-371b-5p	14	6.26888e-05
m6	CRNDE	48	0.0065897
m6	miR-376c-3p	34	0.000170242
m6	miR-539-5p	50	8.07993e-05
m6	miR-133b	20	0.00807715
m6	miR-15b-5p	52	0.00132636
m6	miR-495-3p	49	0.0062386
m6	miR-296-3p	20	0.00234367
m6	miR-548aj-5p	10	0.00077951
m6	MALAT1	82	2.00923e-11
m6	miR-34c-5p	38	0.0075
m6	miR-192-5p	29	0.00570423
m6	miR-149-5p	31	0.00186685
m6	RNU1-1	15	0.00271666
m6	miR-190a-3p	18	0.00072483
m6	miR-182-5p	37	0.0028143
m6	miR-215-5p	26	0.00318685
m6	miR-323a-3p	11	0.0019104
m6	miR-3689b-3p	13	0.00595111
m6	miR-3689c	13	0.00755727
m6	miR-423-5p	9	0.00605549
m6	miR-4497	3	0.00315326
m6	miR-4516	8	0.00202166
m6	LINC01344	3	0.00896229
m6	LINC00475	4	0.00120425
m6	miR-8088	2	0.0045608
m6	miR-373-5p	14	0.000672955
m6	miR-3682-5p	6	2.11154e-05
m6	miR-331-3p	13	0.00632441
m6	VTRNA2-1	4	0.00229722
m6	LINC00152	3	0.00896229
m6	SOX21-AS1	2	0.0067425
m6	FAM66D	2	0.000476478
m6	LOC340113	2	0.00277661
m6	LINC00229	2	0.0067425
m6	miR-2113	6	0.00455598
m6	miR-99b-5p	9	0.00942198
m6	mir-4731	2	0.0045608
m6	PSMG3-AS1	2	0.00930357
m6	TMEM161B-AS1	2	0.00930357
m6	LINC00485	2	0.0045608
m6	CCAT1	2	0.0067425
m6	EXTL3-AS1	2	0.0045608
m6	SIK3-IT1	2	0.00277661
m6	TAPT1-AS1	2	0.0014087
m6	PCBP1-AS1	2	0.0067425
m6	LINC00341	2	0.0045608
m6	MAFG-AS1	2	0.00277661
m6	PHKA2-AS1	2	0.0045608
m6	CDKN2B-AS1	3	0.0077418
m6	LINC00521	2	0.0014087
m6	CCDC183-AS1	2	0.0045608
m6	ADPGK-AS1	2	0.000476478
m6	LINC00689	2	0.00277661
m6	PLCB1-IT1	2	0.0014087
m6	RNA5-8SP5	2	0.00277661
m6	NUTM2D	2	0.0014087
m6	PSORS1C3	2	0.00930357
m6	ASB16-AS1	2	0.00930357
m6	LINC00707	2	0.00277661
m6	LINC00670	2	0.000476478
m6	THRB-IT1	2	0.00277661
m6	SRRM2-AS1	2	0.00930357
m6	IQCH-AS1	2	0.0045608
m6	AGAP1-IT1	2	0.00277661
m6	MIR137HG	2	0.00277661
m6	SNAI3-AS1	2	0.0067425
m6	GS1-124K5.11	2	0.00277661
m6	APCDD1L-AS1	2	0.0014087
m6	LINC00539	2	0.000476478
m6	ZMIZ1-AS1	2	0.000476478
m7	miR-6727-3p	3	0.00779507
m7	miR-8079	2	0.0051737
m7	miR-3116	2	0.00705683
m7	miR-1254	3	0.000480131
m7	miR-3652	4	0.000833708
m7	miR-4745-5p	2	0.0042454
m7	miR-4722-3p	4	0.000978054
m7	miR-3138	2	0.00536958
m7	miR-3618	2	0.00340356
m7	miR-4661-3p	2	0.000624116
m7	miR-3667-3p	3	0.00199397
m7	miR-512-5p	3	0.00617692
m7	miR-612	3	0.00218753
m7	miR-4486	2	0.0099769
m7	miR-4451	2	0.0099769
m7	miR-3925-5p	2	0.00774375
m7	SNORD17	2	0.0029407
m7	SNORD45A	2	0.00141501
m7	miR-1264	2	0.00639927
m8	miR-34a-5p	12	0.00214797
m8	miR-590-3p	17	0.00310857
m8	miR-539-5p	11	0.00830984
m8	miR-449b-5p	8	0.00403363
m8	miR-183-5p	9	0.00684674
m8	let-7i-5p	13	0.00067207
m8	miR-448	11	0.00249804
m8	miR-20b-5p	13	0.00532893
m8	miR-34c-5p	11	0.00325765
m8	miR-449a	12	0.000867379
m8	miR-548aw	5	0.000125499
m8	miR-130a-3p	11	0.00992627
m8	miR-23b-3p	13	0.00142034
m8	miR-374b-5p	14	0.000858051
m8	miR-139-5p	8	0.00960425
m8	miR-488-3p	9	0.00461977
m8	miR-455-5p	6	0.00756831
m8	let-7a-5p	14	0.000271507
m8	miR-376a-3p	7	0.00784648
m8	miR-204-5p	10	0.00234925
m8	miR-203a-3p	12	0.00303712
m8	miR-3915	3	0.00142996
m8	miR-5100	2	0.00826747
m8	miR-3942-3p	4	9.28182e-05
m8	TUG1	13	0.00906194
m8	miR-190a-5p	8	0.00417521
m8	miR-363-3p	9	0.00957975
m8	miR-190b	7	0.00956393
m8	miR-367-3p	10	0.00499111
m8	miR-17-5p	15	0.00184515
m8	miR-186-5p	15	0.00280942
m8	miR-93-5p	15	0.00183489
m8	miR-495-3p	13	0.0043757
m8	miR-26a-5p	11	0.00298611
m8	miR-106b-5p	14	0.00319382
m8	miR-302c-5p	4	0.00871928
m8	miR-126-3p	3	0.00303125
m8	miR-382-5p	9	0.00757842
m8	miR-3935	2	0.00826747
m8	MALAT1	16	0.00053064
m8	miR-1909-3p	3	0.00591306
m8	mir-19b-1	2	0.00826747
m8	mir-3614	2	0.00783923
m8	mir-3064	3	0.000468468
m8	miR-636	3	0.00467739
m8	miR-3940-3p	3	0.000746106
m8	miR-3917	2	0.00549081
m8	miR-5047	3	0.00281594
m8	mir-4680	2	0.00324736
m8	miR-1306-3p	2	0.00701401
m8	XIST	2	0.00742139
m8	SNHG12	3	0.000317972
m8	DANCR	2	0.00915478
m8	CLUHP3	2	0.00479416
m8	SNORD19	2	0.00783923
m8	SNHG10	2	0.00661718
m8	LINC00339	2	0.0058555
m8	miR-4507	3	0.000317972
m8	miR-377-3p	9	0.00898753
m8	miR-3942-5p	3	0.00164629
m8	miR-521	3	0.00180127
m8	miR-3529-5p	4	0.000904753
m8	mir-24-2	2	0.00353411
m8	TFEB	2	0.00870601
m8	miR-3177-3p	2	0.00870601
m8	mir-4800	2	0.00324736
m8	mir-616	2	0.0058555
m8	miR-4754	2	0.00245629
m8	mir-181a-2	2	0.00353411
m8	mir-4668	2	0.00383226
m8	mir-4639	2	0.00383226
m8	SNORA20	2	0.0096137
m8	SCARNA21	2	0.00915478
m8	SNORA24	2	0.00870601
m8	SNORD13	2	0.00549081
m8	SNORA29	2	0.00701401
m8	SNORA57	2	0.0096137
m8	RUSC1-AS1	2	0.0041417
m8	SNORD112	2	0.00742139
m8	SNORA60	2	0.00549081
m8	SNORD110	2	0.00479416
m8	SNORD103A	2	0.00446237
m8	RNVU1-6	2	0.00383226
m8	SNORD35A	2	0.0058555
m8	LOC284912	2	0.000595863
m8	miR-4669	2	0.00324736
m8	miR-548a-5p	3	0.00810247
m8	miR-548c-5p	3	0.0051203
m8	miR-548ae-5p	3	0.00790422
m8	miR-875-3p	3	0.000701333
m8	miR-6812-5p	2	0.00623098
m8	miR-450a-2-3p	2	0.00826747
m8	miR-5572	2	0.00826747
m8	miR-339-5p	7	0.00260716
m8	miR-3613-5p	2	0.00353411
m8	miR-758-5p	2	0.00701401
m8	miR-4418	3	0.000617013
m8	miR-2110	3	0.00439553
m8	miR-4456	2	0.00324736
m8	miR-4281	2	0.00383226
m8	miR-1205	3	0.00213788
m8	miR-4747-5p	3	0.00871474
m9	miR-7114-5p	2	0.00907409
m9	miR-5700	3	0.0009104
m9	miR-1246	2	0.00458803
m9	miR-6881-5p	2	0.00155479
m9	miR-1287-3p	2	0.00351971
m9	miR-5583-5p	2	0.00665733
